# Supplementary material for: Genetic variability assessment of 127 Triticum turgidum L. accessions for mycorrhizal susceptibility-related traits detection
Source: Sci Rep. 2021 Jun 28;11:13426. doi: 10.1038/s41598-021-92837-1 (PMC8239029; doi:10.1038/s41598-021-92837-1)
Supplement: Supplementary file 2 — Supplementary Information 2. [file 41598_2021_92837_MOESM2_ESM.xlsx]

## Sheet: ACCESSION LIST
Table S1. List of accessions of Triticum turgidum subspecies included in the experiment and phenotypic data related to AMF colonization and dry weight.
Accessions	Identifier	Triticum turgidum		cluster	F.mosseae % roots colonization		R.irregulare % roots colonization		F.mosseae dry weight mg plant-1		R.irregulare dry weight mg plant-1
	number	ssp.	origin	DAPC	Mean	Std. Error of Mean	Mean	Std. Error of Mean	Mean	Std. Error of Mean	Mean	Std. Error of Mean
Bufala_nera_corta	PI157985	durum	Italy	1	26.57	5.54	17.53	2.35	142.593	26.375	170.85	17.139
Ciceredda		durum	Italy	1	33.83	10.73	26.9	5.11	141.747	4.628	144.36	9.67
Paola		durum	Italy	1	67.5	6.58	41.2	3.06	154.447	13.859	120.483	15.171
Baxter	PI608017	polonicum	United States	1	23.27	2.78	29.6	2.33	164.833	18.642	188.25	7.25
I_1_3490	PI272570	polonicum	Hungary	1	52.9	1.8	51	8.6	175.81	11.194	187.47	34.97
I_1_3496	PI272564	polonicum	Hungary	1	36.2	7.1	31.03	4.88	242.5	20	227.49	29.031
Mirabella	PI352488	polonicum	Italy	1	36.5	12.28	23.53	7.3	188.397	21.582	191	18.251
Polsk_Hvede	PI361757	polonicum	Denmark	1	35.1	4	23.05	7.15	86.63	0.87	101.315	8.185
Alaska	CItr5988	turgidum	United States	1	53.5	1.87	55.87	1.78	222.833	15.341	269.157	29.681
Rivet	PI278221	turgidum	United Kingdom	1	59.9	3.56	45.05	5.25	147.083	18.903	136.095	2.595
Rubiel_de_liebana	PI191203	turgidum	Spain	1	59.65	7.05	34.03	7.31	163.815	67.335	142.677	6.547
Saragolla_9130	PI9130	turanicum	Italy	1	43.1	8.27	23.57	10.08	204.45	22.433	115.9	9.563
Farrolungo	PI278350	dicoccon	Italy	2	43.65	5.55	46	5.65	176.015	31.015	171.31	20.31
Etrusco_271897	PI271897	durum	Italy	2	38.3	7.9	28.3	3.5	262.5	26.393	233	27.759
Evoldur		durum	Italy	2	58.83	7.84	43.63	0.65	257.733	34.206	257.617	36.088
Arrancada_f3	PI184543	turanicum	Portugal	2	51.97	0.87	47.9	5	208.333	41.703	213.403	28.626
Calibasan	PI166308	turanicum	Turkey	2	46.2	8.38	50.47	4.59	207.64	21.935	290.663	5.701
Camel__tooth	PI321743	turanicum	Afghanistan	2	40.47	2.22	40.07	4.49	258.167	13.217	272.443	48.352
Dandan-i-shutur	PI127106	turanicum	Afghanistan	2	47.7	2.55	39.07	15.84	176	28.333	170.407	22.932
Dendan_fil	PI337643	turanicum	Afghanistan	2	49.83	7.77	52.5	5.05	246.213	14.808	283.47	47.601
E_707	PI283795	turanicum	Afghanistan	2	42	4.5	61.53	8.14	212.667	28.093	258.273	26.643
Etrusco_l		turanicum	Italy	2	55.3	3.7	33.1	3.84	269	25	237.447	48.383
graziella_ra		turanicum	Italy	2	38.87	6.85	30.23	3.21	154.403	7.541	169.15	8.019
Kamut		turanicum	North Africa	2	39.7	5.76	31.4	2.14	171.5	14.597	202.037	40.217
Leventis	PI306665	turanicum	France	2	44.8	3.2	58.27	11.32	209.467	20.357	324.49	39.99
Mauri	PI347132	turanicum	Afghanistan	2	55.13	1.95	50.47	5.55	202.86	23.904	223.733	14.478
Meknes	PI192658	turanicum	Morocco	2	36.2	9.39	48.87	2.71	191.73	45.6	203.167	45.325
Sunray	CItr11390	turanicum	United States	2	40.27	8.45	37.53	13.26	205.667	6.93	228.413	14.509
Turnadili	PI166959	turanicum	Turkey	2	40.87	13.71	41.97	3.44	184.31	30.916	246.47	9.47
46	PI254215	polonicum	Iraq	3	57.17	4.04	51.97	4.99	138.427	12.719	214.667	24.917
362	PI68287	turanicum	Azerbaijan	3	50.3	0.91	49.43	2.64	143.983	6.809	131.203	28.194
3823	PI190951	polonicum	Portugal	3	57.93	1.44	35.15	15.15	131	27.112	119.82	42.32
Abyssinicum*	PI352445	durum	Ethiopia	3	30.23	3.49	44.7	3.61	170.903	14.203	230.5	47.634
Achille*		durum	Italy	3	58.97	3.49	51.93	7.42	137.107	27.669	157.167	8.691
Aethiopucum_400*	PI352446	durum	Ethiopia	3	37.7	5.91	29.37	3.96	198.077	12.338	167.9	15.675
Ancomarzio*		durum	Italy	3	49.23	12.63	55.4	4.18	186.363	17.642	211.237	30.674
Antalis*		durum	France	3	61.8	1.3	39.13	5.15	174.07	29.284	164.833	19.656
Argelia		durum	Italy	3	44.77	2.08	34.4	8	261.517	26.129	253	26.5
Arrancada	PI191823	polonicum	Portugal	3	53.75	0.65	63.2	1.4	128.5	27.5	191.5	43.5
Aureo*		durum	Italy	3	52.03	2.99	56.1	4.78	234	14.7	247.833	9.584
Beloturka*	CItr5014	durum	Russian	3	38.07	6.71	50.8	5.98	192.16	43.059	256.307	19.34
Biancale*		durum	Italy	3	31.43	4.45	34.43	1.68	216.167	19.477	204.5	28.001
Black_don*	PI5645	durum	Russian	3	37.03	3.91	50.93	5.69	222.5	12.816	228.173	24.424
Camadi_alagi*	PI192130	durum	Ethiopia	3	35.4	2.19	26.67	2.34	225.833	13.953	252.333	9.387
Castiglione_glabro*	PI157974	durum	Italy	3	50.97	4.32	37.67	2.9	172.5	10.054	167.617	6.834
Claudio*		durum	Italy	3	41.83	7.9	29.63	4.37	100.417	9.326	114.833	3.941
Creso*		durum	Italy	3	67.13	1.53	63.4	1.15	220.833	16.599	233.383	6.546
Duro_de_naples*	PI192525	durum	Italy	3	31.7	4.8	23.53	3.51	153.667	20.462	157.333	11.656
Ettore*		durum	Italy	3	28.37	4.58	37.33	2.88	167.903	4.684	143.6	10.104
Gigante_inglese_b	PI184526	turanicum	Portugal	3	39.27	4.05	43.2	3.67	190.773	21.281	191.273	15.841
Husco	PI286547	polonicum	Ecuador	3	29.37	4.16	22.87	2.98	216.167	33.058	166.6	17.579
I-1-3448	PI272590	polonicum	Hungary	3	49.2	2.7	41.67	3.62	193.82	17.471	179.993	26.215
Iride*		durum	Italy	3	65.6	0.59	63.73	1.24	249.833	4.693	205.04	14.871
Levante*		durum	Italy	3	50.43	1.68	37.67	0.37	218.833	11.092	231.333	15.388
Mahmoudi*	CItr3809	durum	Tunisia	3	41.03	6.81	30.47	5.98	207.5	19.858	210.333	19.201
Manto_di_maria*		durum	Italy	3	40.8	6.32	44.25	3.95	244.833	19.099	342.215	45.715
Marco_aurelio*		durum	Italy	3	64.57	5.98	47.93	5.73	187.05	31.842	232.813	13.865
Margherito*		durum	Italy	3	29.8	4.29	33.13	3.62	178.5	9.987	183.173	16.642
Martinari	PI134945	polonicum	Portugal	3	40.2	1.81	54.87	1.83	277.503	23.823	324.48	33.276
Monastir*		durum	France	3	37.67	3.8	23.4	0.81	139.973	28.182	216.1	8.4
Orobel*		durum	France	3	50.5	3.9	53.83	1.45	245	26.754	194.333	26.929
Perciasacchi		turanicum	Italy	3	43.65	2.25	27.17	3.35	211.667	29.561	191.333	38.53
Preziusa*		durum	Italy	3	34.7	2.3	28.2	7.36	195.75	10.25	126.083	22.336
Ramirez*		durum	France	3	12.7	2.13	23.75	0.95	127.097	6.415	181.71	70.21
Sabaudia*	PI352418	durum	Italy	3	62.4	1.55	63.63	10.5	248.743	28.758	234.183	38.237
Sammartinara*	PI157958	durum	Italy	3	36.03	4.33	18.47	0.77	194.667	12.82	200.957	18.821
San_carlo*		durum	Italy	3	47	2.75	41.5	3.89	242.667	31.807	181.333	34.901
Saragolla_rossa*	PI231380	durum	Italy	3	42	1.75	51.4	2.47	252.167	17.266	270.71	45.517
Scorsonera*	PI264955	durum	Italy	3	48.4	12.26	24.97	4.48	201.797	14.029	278.667	41.459
Senatore_cappelli*	PI352414	durum	Italy	3	35.13	2.98	28	1.93	189.457	33.472	187	16.297
Sert	PI167481	turanicum	Turkey	3	27.77	3.13	18.27	5.78	144.553	6.058	132.753	21.768
Sin_el_pheel	PI208911	polonicum	Iraq	3	84.05	7.25	62.9	18	233.83	54.94	241.87	18.76
Soliban		durum	Italy	3	41.23	1.85	67.73	6.14	178.667	21.68	213.333	33.591
Svevo*		durum	Italy	3	33.43	8.47	32.2	4.22	155.5	4.093	150.16	38.394
SvevoXSenatore_cappelli		durum	Italy	3	53.43	6.83	32.17	2.18	220.413	40.297	156.5	9.828
T_742	PI352487	polonicum	Germany	3	43.13	3.07	36.53	9.94	192.513	9.108	138.59	13.863
Trentino*	PI157965	durum	Italy	3	45.53	9.75	39.87	3.33	210.167	10.398	220	19.468
Trigu_bianco*		durum	Italy	3	50.83	2.04	53.85	2.55	244.197	4.54	314.75	22.75
Trigu_murru*		durum	Italy	3	44.23	3.6	30.2	4.09	195.667	19.656	231.5	22.5
Tripolino*	PI157959	durum	Italy	3	65.33	0.92	41.33	5.02	145	6.658	235.333	16.589
Tunisina*	PI157967	durum	Italy	3	44.5	4.39	24.73	2.72	205.833	18.249	228.963	25.143
Urria*	PI157968	durum	Italy	3	45.03	3.47	32.7	5.95	242.167	16.221	251	46.349
Valselva*	PI367212	durum	Italy	3	52.83	5.76	31.3	6.49	162.107	41.11	140.977	24.454
WIR32510	PI341800	carthlicum	Russian	4	47.73	2.44	39.1	5.16	251.173	17.899	214.833	18.485
340	CItr7779	dicoccon	Ethiopia	4	33.83	3.78	23.03	0.69	293.383	25.275	201.667	35.332
493	CItr7962	dicoccon	Ethiopia	4	52.87	2.56	54.4	2.26	224.167	14.131	193.797	24.882
Casale_de_li_tappi		dicoccon	Italy	4	33.03	1.04	25.57	1.61	221.833	17.546	191.95	15.351
Casale_macirillo		dicoccon	Italy	4	21.6	1.45	36.3	7.58	203.163	38.809	193.12	19.036
Dicocco_nero		dicoccon	Italy	4	36.4	4.46	14	0.76	331.3	6.564	187.5	30.579
ELS 6404-108-4	CItr14750	dicoccon	Ethiopia	4	24.33	3.79	32.97	4.65	139.833	18.809	122.08	9.999
Fiorentino		dicoccon	Italy	4	22.97	2.29	22.17	3.58	202.303	15.825	191.497	16.748
Khapli	CItr4013	dicoccon	India	4	39.53	10.97	45.67	2.79	253.407	37.037	214.333	14.438
Monteleone		dicoccon	Italy	4	23.1	0.3	30.33	1.37	295.2	38.39	251.73	29.74
Norcia		dicoccon	Italy	4	30.2	1.12	22.87	2.11	232.197	32.708	208.42	29.257
Rosso_rubino		dicoccon	Italy	4	28.2	1.42	19.53	0.69	206.087	11.931	196.367	12.006
WIR6388	PI349043	dicoccon	Georgia	4	31.6	3.85	57.73	4.76	291.733	25.965	303.537	46.319
PI_369816	PI369816	paleocolchicum	Russian	4	35.17	1.17	18.7	3.1	119.1	11.982	103.343	19.319
WIR28162	PI349050	paleocolchicum	Georgia	4	49.75	4.75	21.73	3.43	110.75	9.75	94.4	10.707
WIR28162XPI_369816		paleocolchicum		4	28.4	4.7	18.93	1.92	120.797	9.178	79.687	11.068
22	PI70738	carthlicum	Iraq	5	28.8	1.1	17.3	2.46	192.25	19.25	197.59	19.757
145	PI225331	turanicum	Iran	5	58.65	7.75	46.57	4.86	220.03	26.53	244.057	36.409
263_a_13	PI254206	turanicum	Iran	5	37.93	4.48	38.4	9.72	173.083	23.765	213.873	34.686
263_a_3	PI254196	turanicum	Iran	5	45.63	1.34	38.8	7.1	176.833	23.707	235.505	73.365
263_a_5	PI254198	turanicum	Iran	5	48.3	3.57	28.7	3.02	195.21	29.392	172.093	11.609
263_a_8	PI254201	turanicum	Iran	5	43.03	2.73	39.43	12.32	196.43	11.29	175.167	19.132
Gondum_ishtur	PI317492	turanicum	Afghanistan	5	53.53	12.57	37.47	4.7	227.34	42.922	237.837	8.625
IWA8606551	PI623656	turanicum	Azerbaijan	5	58.17	5.62	34.1	1	251.7	42.293	240	8.5
IWA8607904	PI624217	turanicum	Iran	5	55.33	2.51	37.05	0.95	190	9.412	199	27.5
IWA8608332	PI624429	turanicum	Iran	5	44.77	3.26	34.7	9.2	206.767	7.59	144.5	15
IWA8609841	PI625155	turanicum	Iran	5	44.43	7.38	41.25	0.95	176	25.899	216.5	19.5
IWA8609932	PI625164	turanicum	Iran	5	75.37	1.66	43.63	10.03	206.807	21.573	169.863	23.496
Sari_tuya_tish	PI290530	turanicum	Hungary	5	52.25	3.05	40.8	0.9	269	5	262.75	40.25
Agnone		dicoccon	Italy	6	24.23	4.55	24.67	1.23	178.767	6.951	124.367	6.948
Atratum	PI221398	dicoccon	Serbia	6	36.53	1.97	9.07	0.99	123.37	10.552	132.1	3.485
Cascia_14		dicoccon	Italy	6	29.7	3.26	25.37	5.32	170.63	33.893	157.733	17.379
Cascia_primaverile		dicoccon	Italy	6	31.53	2.55	21.2	1.96	116.92	16.213	114.533	3.305
Garfagnana_a		dicoccon	Italy	6	18.35	4.55	18	3.56	117	7.2	103.087	4.945
Garfagnana_b		dicoccon	Italy	6	20.03	3.85	7	1.46	121.667	6.496	99.893	1.795
Garfagnana_c		dicoccon	Italy	6	15.17	2.83	13.57	2.34	180.393	8.442	134.503	18.853
Leonessa		dicoccon	Italy	6	31.5	4.31	17.93	4.47	188.5	13.454	147.667	21.985
Marche_simona		dicoccon	Italy	6	24.13	4.07	21.97	4.07	145.01	10.357	105.167	7.12
Molise		dicoccon	Italy	6	25.17	3.88	21.97	0.67	112.273	6.848	118.927	3.28
Molise_colli		dicoccon	Italy	6	27.73	8.8	11.13	1.35	179.097	15.277	154.553	4.466
Padre_pio		dicoccon	Italy	6	28.57	6.12	9.77	1.59	175.893	13.493	116.16	7.031
Radicondoli		dicoccon	Italy	6	17.4	1.25	9.4	2.46	226.103	26.349	158.667	3.444
Tuscania		dicoccon	Italy	6	23.93	1.5	24.53	2.28	122.333	14.567	123.133	8.805
Zefiro		dicoccon	Italy	6	28.83	3.15	23.63	2.2	160.5	9.412	185	37
Total means					41.8377		35.7257		194.063		194.064
*The accession marked with the asterisk are used in the analysis to contrast old varieties and landraces with modern varieties of durum wheat.
