# Supplementary material for: Genetic variability assessment of 127 Triticum turgidum L. accessions for mycorrhizal susceptibility-related traits detection
Source: Sci Rep. 2021 Jun 28;11:13426. doi: 10.1038/s41598-021-92837-1 (PMC8239029; doi:10.1038/s41598-021-92837-1)
Supplement: Supplementary file 3 — Supplementary Information 3. [file 41598_2021_92837_MOESM3_ESM.xlsx]

## Sheet: Foglio1
								GO terms
Marker	Code	Chromosome	SNP Location	Gene	Gene location	Gene function	interpro/descript	BP	MF	CC
AX-95019471	BA00784407	2B	693730612	TraesCS2B02G497600	694,256,760-694,257,795	ABC transporter-like	AAA+_ATPase		ATPase activity ATP binding
AX-95019471	BA00784407	2B	693730612	TraesCS2B02G501200	696,355,533-696,362,953	Aldehyde dehydrogenase domain	Ald_DH/histidinol_DH methylmalonate-semialdehyde dehydrogenase (acylating) activity	oxidation-reduction process	oxidoreductase activity
AX-94438966	BA00318879	6A	135245932	TraesCS6A02G152400	137,375,118-137,379,679	Aldose 1-/Glucose-6-phosphate 1-epimerase	Aldose_1/G6P_1-epimerase glucose 1-phosphate phosphorylation	carbohydrate metabolic process	catalytic activity
AX-94536561	BA00857358	2A	605184812	TraesCS2A02G363400	607,601,226-607,602,449	Alpha/beta hydrolase fold-3	AB_hydrolase		hydrolase activity
AX-94536561	BA00857358	2A	605184812	TraesCS2A02G357900	602,444,766-602,448,443	Alpha-2-glucosyltransferase Alg10	Alpha1_2_glucosyltferase_Alg10 dolichyl-phosphate-glucose-glycolipid alpha-glucosyltransferase activity	dolichol-linked oligosaccharide biosynthetic process	transferase activity
AX-95019471	BA00784407	2B	693730612	TraesCS2B02G493000	690,930,313-690,931,758	Amino acid transporter, transmembrane domain	AA_transpt_TM integral component of membrane		amino acid transmembrane transporter activity	membrane
AX-94438966	BA00318879	6A	135245932	TraesCS6A02G153000	137,874,575-137,877,177	Aminotransferase-like, plant mobile domain	AminoTfrase-like_pln_mobile		RING-like zinc finger domain binding	heterochromatin domain
AX-94438966	BA00318879	6A	135245932	TraesCS6A02G151700	135,557,573-135,563,386	AMP-dependent synthetase/ligase	AMP-binding_CS catalytic activity	AMP transport AMP phosphorylation	acetoacetate-CoA ligase activity
AX-94536561	BA00857358	2A	605184812	TraesCS2A02G362900	607,483,797-607,487,389	Anaphase-promoting complex subunit 4, WD40 domain	WD40_repeat	anaphase-promoting complex-dependent catabolic process	anaphase-promoting complex binding	anaphase-promoting complex
AX-95019471	BA00784407	2B	693730612	TraesCS2B02G497400	694,048,655-694,054,006	AP-5 complex subunit zeta-1	ARM-type_fold AP-5 adaptor complex		AP-1 adaptor complex binding	AP-5 adaptor complex
AX-95019471	BA00784407	2B	693730612	TraesCS2B02G498400	694,990,435-694,992,432	APO domain			TRAIL binding	heterochromatin domain
AX-95019471	BA00784407	2B	693730612	TraesCS2B02G497900	694,420,113-694,426,360	B3 DNA binding domain	B3_DNA-bd		DNA-binding
AX-95019471	BA00784407	2B	693730612	TraesCS2B02G498000	694,440,854-694,447,076	B3 DNA binding domain
AX-94438966	BA00318879	6A	135245932	TraesCS6A02G150900	134,947,729-134,949,478	B-box-type zinc finger / CCT domain	zinc ion binding Znf_B-box CCT_domain		RING-like zinc finger domain binding	nucleus
AX-95019471	BA00784407	2B	693730612	TraesCS2B02G500100	695,688,695-695,689,617	Bet v I/Major latex protein	Bet_v_I/MLP abscisic acid binding protein phosphatase inhibitor activity abscisic acid-activated signaling pathway defense response			major mitochondrial derivative
AX-95019471	BA00784407	2B	693730612	TraesCS2B02G500200	695,692,974-695,693,871	Bet v I/Major latex protein
AX-95019471	BA00784407	2B	693730612	TraesCS2B02G500300	695,732,329-695,733,087	Bet v I/Major latex protein
AX-95019471	BA00784407	2B	693730612	TraesCS2B02G500700	695,928,158-695,928,501	Bifunctional inhibitor/plant lipid transfer protein/seed storage helical domain	Bifun_inhib/LTP/seed_sf lipid binding lipid transport	lipid storage intermembrane lipid transfer	lipid transfer activity
AX-95019471	BA00784407	2B	693730612	TraesCS2B02G500800	695,964,161-695,964,504	Bifunctional inhibitor/plant lipid transfer protein/seed storage helical domain
AX-95019471	BA00784407	2B	693730612	TraesCS2B02G500900	695,992,642-695,992,985	Bifunctional inhibitor/plant lipid transfer protein/seed storage helical domain
AX-95019471	BA00784407	2B	693730612	TraesCS2B02G501000	696,080,847-696,081,190	Bifunctional inhibitor/plant lipid transfer protein/seed storage helical domain
AX-95019471	BA00784407	2B	693730612	TraesCS2B02G492700	690,737,314-690,748,846	BTB/POZ domain	BTB/POZ_dom protein binding		POZ domain binding	heterochromatin domain
AX-95019471	BA00784407	2B	693730612	TraesCS2B02G493500	691,038,268-691,039,353	BTB/POZ domain
AX-95019471	BA00784407	2B	693730612	TraesCS2B02G493800	691,187,478-691,190,400	BTB/POZ domain
AX-95019471	BA00784407	2B	693730612	TraesCS2B02G494000	691,402,062-691,403,135	BTB/POZ domain
AX-95019471	BA00784407	2B	693730612	TraesCS2B02G494600	691,753,425-691,773,013	BTB/POZ domain
AX-95019471	BA00784407	2B	693730612	TraesCS2B02G495200	692,111,361-692,112,509	BTB/POZ domain
AX-95019471	BA00784407	2B	693730612	TraesCS2B02G495300	692,115,276-692,115,806	BTB/POZ domain
AX-95019471	BA00784407	2B	693730612	TraesCS2B02G495900	692,871,667-692,873,184	BTB/POZ domain
AX-95019471	BA00784407	2B	693730612	TraesCS2B02G496000	692,893,910-692,895,117	BTB/POZ domain
AX-95019471	BA00784407	2B	693730612	TraesCS2B02G496200	693,071,730-693,072,986	BTB/POZ domain
AX-94438966	BA00318879	6A	135245932	TraesCS6A02G152700	137,523,560-137,534,169	Calcium-transporting P-type ATPase, N-terminal autoinhibitory domain / Cation-transporting P-type ATPase, N-terminal /	ATPase_P-typ_cation-transptr_C ATP binding calcium transmembrane transporter activity, phosphorylative mechanism		Calcium transport Ion transport	cation-transporting ATPase complex
AX-94438966	BA00318879	6A	135245932	TraesCS6A02G151200	135,239,729-135,248,399	CALMODULIN-BINDING PROTEIN60	CBP60 calmodulin binding		calmodulin binding	DAPK1-calmodulin complex
AX-94536561	BA00857358	2A	605184812	TraesCS2A02G360600	605,034,659-605,038,359	CBS domain	CBS_dom protein binding		SH2 domain binding	heterochromatin domain
AX-95019471	BA00784407	2B	693730612	TraesCS2B02G497800	694,272,868-694,275,994	CRIB domain	CRIB_dom protein binding	signal transduction		heterochromatin domain
AX-94536561	BA00857358	2A	605184812	TraesCS2A02G362100	606,509,463-606,527,827	DNA mismatch repair protein MutS-like, N-terminal	DNA_mismatch_repair_MutS-lik_N ATP binding	mismatch repair	DNA binding	MutS complex
AX-95019471	BA00784407	2B	693730612	TraesCS2B02G493400	691,007,899-691,012,988	DNA2/NAM7 helicase, AAA domain / DNA2/NAM7 helicase-like, AAA domain	domain_helic_dna2/nam7 helicase-like, aaa-transptr_DNA binding dna2/nam7 helicase transmembrane transporter activity, phosphorylative mechanism DNA2/NAM7 ATP-dependent nuclease		helicase activity	m-AAA complex
AX-94536561	BA00857358	2A	605184812	TraesCS2A02G361900	605,799,664-605,805,384	Domain of unknown function DUF4378	unknown	oxidation-reduction process	oxidoreductase activity
AX-94438966	BA00318879	6A	135245932	TraesCS6A02G150000	133,755,943-133,761,869	Fatty acid hydroxylase	Fatty_acid_hydroxylase iron ion binding	fatty acid elongation	fatty acid alpha-hydroxylase activity
AX-94536561	BA00857358	2A	605184812	TraesCS2A02G359900	603,686,802-603,688,917	F-box domain	F-box_dom protein binding		F-box domain binding
AX-95019471	BA00784407	2B	693730612	TraesCS2B02G498600	695,106,864-695,109,573	F-box domain	F-box_dom protein binding		F-box domain binding
AX-94438966	BA00318879	6A	135245932	TraesCS6A02G150100	133,806,900-133,807,554	Flavin monooxygenase-like	FAD/NAD-bd_sf flavin adenine dinucleotide binding NADP binding		flavin adenine dinucleotide binding NADP binding
AX-94438966	BA00318879	6A	135245932	TraesCS6A02G150700	134,681,939-134,683,491	Flavin monooxygenase-like
AX-94536561	BA00857358	2A	605184812	TraesCS2A02G362700	607,475,995-607,480,452	GDSL lipase/esterase	GDSL_lip protein binding hydrolase activity, acting on ester bonds		lipase activity
AX-95019471	BA00784407	2B	693730612	TraesCS2B02G500500	695,858,915-695,862,524	GDSL lipase/esterase	GDSL_lip protein binding hydrolase activity, acting on ester bonds		lipase activity
AX-94438966	BA00318879	6A	135245932	TraesCS6A02G149700	133305783-133307489	Glutamine amidotransferase	Glutamine_ami protein binding glutamine metabolic process	glutamine transport and secretion	GMP synthase (glutamine-hydrolyzing) activity	glutathione hydrolase complex
AX-94536561	BA00857358	2A	605184812	TraesCS2A02G363600	607,827,761-607,830,440	Glutaredoxin	Glutaredoxin_Glu protein binding electron transfer activity protein disulfide oxidoreductase activity cell redox homeostasis	biosynthetic process	arsenate reductase (glutaredoxin) activity glutathione disulfide oxidoreductase activity
AX-94536561	BA00857358	2A	605184812	TraesCS2A02G361400	605,310,908-605,312,618	Glycoside hydrolase, family 28	Glyco_hydro_28 polygalacturonase activity carbohydrate metabolic process Cell wall biogenesis/degradation	glycoside transport glycoside metabolic process	polygalacturonase activity
AX-94536561	BA00857358	2A	605184812	TraesCS2A02G358300	602,487,720-602,488,811	G-patch domain / GC-rich sequence DNA-binding factor-like domain	G_patch_dom transmembrane transporter activity, phosphorylative mechanism		DNA binding domain nucleic acid binding
AX-94438966	BA00318879	6A	135245932	TraesCS6A02G149800	133,372,459-133,375,623	HD domain	HD_dom protein binding 5'-deoxynucleotidase activity		SH2 domain binding	heterochromatin domain
AX-94536561	BA00857358	2A	605184812	TraesCS2A02G362600	606,821,901-606,832,906	HEAT repeat / CLASP N-terminal domain	CBCLASP domain heat repeat binding large substrates such as proteins and nucleic acids		N-terminal myristoylation domain binding
AX-95019471	BA00784407	2B	693730612	TraesCS2B02G497500	694,054,341-694,061,019	Homeobox domain	Homeobox_dom lipid binding sequence-specific DNA binding regulation of transcription, DNA-templated	regulation of transcription, DNA-templated	DNA binding	heterochromatin domain
AX-95019471	BA00784407	2B	693730612	TraesCS2B02G494700	691,777,036-691,779,492	Impact, N-terminal	CBal impact n terminal translational regulator that ensures constant high levels of translation under amino acid starvation	N-terminal protein lipidation
AX-95019471	BA00784407	2B	693730612	TraesCS2B02G492900	690,907,263-690,909,532	IQ motif, EF-hand binding site / Domain of unknown function DUF4005	may be involved in cooperative interactions with calmodulins or calmodulin-like proteins, and may associate with nucleic acids and regulate gene expression at the transcriptional or post-transcriptional level		calcium ion binding
AX-94536561	BA00857358	2A	605184812	TraesCS2A02G363500	607,820,263-607,827,519	Isopropylmalate dehydrogenase-like domain	IsoCit/isopropylmalate_DH_CS isocitrate dehydrogenase (NADP+) activity magnesium	isocitrate metabolic process tricarboxylic acid cycle	ion binding
AX-95019471	BA00784407	2B	693730612	TraesCS2B02G500000	695,594,529-695,595,176	Late embryogenesis abundant protein, LEA_2 subgroup	LEA_embry_late-transptr_binding			integral component of membrane
AX-94536561	BA00857358	2A	605184812	TraesCS2A02G359700	603,557,030-603,561,199	Leucine-rich repeat-containing N-terminal, plant-type	Leu-rich_rpt Protein kinase domain-containing protein	nucleotide-binding domain, leucine rich repeat containing receptor signaling pathway N-terminal peptidyl-leucine methylation	ATP binding protein kinase activity
AX-94536561	BA00857358	2A	605184812	TraesCS2A02G360300	604,750,242-604,754,542	Leucine-rich repeat-containing N-terminal, plant-type
AX-95019471	BA00784407	2B	693730612	TraesCS2B02G493200	690,962,852-690,963,880	Leucine-rich repeat-containing N-terminal, plant-type	Leu-rich_rpt Protein kinase domain-containing protein	nucleotide-binding domain, leucine rich repeat containing receptor signaling pathway N-terminal peptidyl-leucine methylation	ATP binding protein kinase activity
AX-95019471	BA00784407	2B	693730612	TraesCS2B02G493300	690,967,351-690,968,786	Leucine-rich repeat-containing N-terminal, plant-type
AX-95019471	BA00784407	2B	693730612	TraesCS2B02G499100	695,372,688-695,376,293	Leucine-rich repeat-containing N-terminal, plant-type / Leucine-rich repeat / Protein kinase domain
AX-95019471	BA00784407	2B	693730612	TraesCS2B02G492800	690,785,326-690,786,411	MATH/TRAF domain	protein binding may play an important role in plant development and stress tolerance	TRAF-mediated signal transduction	MATH domain binding zf-TRAF domain binding	heterochromatin domain
AX-95019471	BA00784407	2B	693730612	TraesCS2B02G493600	691,047,457-691,056,107	MATH/TRAF domain / BTB/POZ domain			MATH domain binding zf-TRAF domain binding POZ domain binding	heterochromatin domain
AX-95019471	BA00784407	2B	693730612	TraesCS2B02G495400	692,161,873-692,163,580	MATH/TRAF domain / BTB/POZ domain
AX-95019471	BA00784407	2B	693730612	TraesCS2B02G496300	693,095,105-693,096,262	MATH/TRAF domain / BTB/POZ domain
AX-95019471	BA00784407	2B	693730612	TraesCS2B02G496400	693,153,766-693,154,991	MATH/TRAF domain / BTB/POZ domain
AX-95019471	BA00784407	2B	693730612	TraesCS2B02G496500	693,304,708-693,305,760	MATH/TRAF domain / BTB/POZ domain
AX-94438966	BA00318879	6A	135245932	TraesCS6A02G152300	137,337,421-137,338,660	Myb/SANT-like domain	appears in several proteins annotated as transposon proteins		RING-like zinc finger domain binding	Myb complex heterochromatin domain
AX-95019471	BA00784407	2B	693730612	TraesCS2B02G494900	691,809,625-691,810,897	Myc-type, basic helix-loop-helix (bHLH) domain	transmembrane transporter activity, phosphorylative mechanism protein dimerization activity		bHLH transcription factor binding	lateral loop
AX-94438966	BA00318879	6A	135245932	TraesCS6A02G152800	137,632,895-137,633,217	NADH-Ubiquinone oxidoreductase (complex I), chain 5 N-terminal	NADHpl_OxRdtase_5_subgr nadh transmembrane transporter	mitochondrial electron transport, NADH to ubiquinone	NADH dehydrogenase (ubiquinone) activity	plasma membrane respiratory chain complex I
AX-94536561	BA00857358	2A	605184812	TraesCS2A02G361200	605,165,521-605,167,463	NB-ARC	LRR_dom_sf NB-ARC ADP binding		disruption by symbiont of host cell PML body	host cell PML body
AX-94536561	BA00857358	2A	605184812	TraesCS2A02G360900	605,126,841-605,128,592	NB-ARC domain-containing protein.	ADP-binding, Belongs to the disease resistance NB-LRR family.
AX-95019471	BA00784407	2B	693730612	TraesCS2B02G495100	692,071,295-692,073,993	O-methyltransferase domain	O_MeTrfase_dom o methyltransferase activity protein dimerization activity methylation		O-methyltransferase activity
AX-95019471	BA00784407	2B	693730612	TraesCS2B02G495500	692,163,867-692,167,946	PAS fold-4 / Signal transduction histidine kinase, dimerisation/phosphoacceptor domain / Histidine kinase/HSP90-like ATPase	HATPase_C Histidine kinase domain-containing protein phosphorelay sensor kinase activity	activation of protein histidine kinase activity	protein histidine kinase binding	protein histidine kinase complex
AX-95019471	BA00784407	2B	693730612	TraesCS2B02G499800	695,587,929-695,590,007	Pentatricopeptide repeat	Pentatricopeptide_rep protein binding	RNA metabolism	ankyrin repeat binding
AX-95019471	BA00784407	2B	693730612	TraesCS2B02G501396	696,627,161-696,627,619	Pentatricopeptide repeat
AX-95019471	BA00784407	2B	693730612	TraesCS2B02G500600	695,889,106-695,891,854	Pentatricopeptide repeat
AX-94438966	BA00318879	6A	135245932	TraesCS6A02G151600	135,444,923-135,446,233	Petal formation-expressed	unknown	petal formation		integral component of membrane
AX-95019471	BA00784407	2B	693730612	TraesCS2B02G494400	691,453,016-691,454,872	Phospholipase A2	PLipase_A2 calcium ion binding	lipid catabolic process phospholipid metabolic process activation of phospholipase A2 activity	phospholipase A2 activity
AX-94536561	BA00857358	2A	605184812	TraesCS2A02G358100	602,477,382-602,481,614	Phosphoribosyltransferase domain	Phosphoribosyltransferase_dom protein binding	nucleoside metabolic process	adenine phosphoribosyltransferase activity
AX-94536561	BA00857358	2A	605184812	TraesCS2A02G359600	603,548,387-603,550,808	PMR5 N-terminal domain	PMR5_N_dom have Acyl esterase activity and predicted to modify cell-surface biopolymers such as glycans and glycoproteins	N-terminal protein formylation N-terminal protein lipidation	N-terminal myristoylation domain binding
AX-94536561	BA00857358	2A	605184812	TraesCS2A02G363000	607,511,599-607,514,396	PMR5 N-terminal domain / PC-Esterase		N-terminal protein lipidation	N-terminal myristoylation domain binding
AX-94536561	BA00857358	2A	605184812	TraesCS2A02G364000	607,908,192-607,910,525	Proliferating cell nuclear antigen, PCNA, N-terminal	Pr_cel_nuc_antig DNA binding DNA polymerase processivity factor activity	DNA clamp unloading regulation of DNA replication		PCNA complex
AX-95019471	BA00784407	2B	693730612	TraesCS2B02G493900	691,356,058-691,357,661	Proteasomal ATPase OB C-terminal domain / ATPase, AAA-type, core / AAA ATPase, AAA+ lid domain	AAA+_ATPase		ATP binding	membrane
AX-95019471	BA00784407	2B	693730612	TraesCS2B02G494200	691,427,986-691,429,372	Proteasomal ATPase OB C-terminal domain / ATPase, AAA-type, core / AAA ATPase, AAA+ lid domain
AX-95019471	BA00784407	2B	693730612	TraesCS2B02G499600	695,579,288-695,582,940	Proteasomal ATPase OB C-terminal domain / ATPase, AAA-type, core / AAA ATPase, AAA+ lid domain
AX-95019471	BA00784407	2B	693730612	TraesCS2B02G499600	695,579,288-695,582,940	Proteasomal ATPase OB C-terminal domain / ATPase, AAA-type, core / AAA ATPase, AAA+ lid domain
AX-94438966	BA00318879	6A	135245932	TraesCS6A02G149900	133,414,170-133,419,353	Protein kinase domain	Prot_kinase_dom		protein kinase activity
AX-94438966	BA00318879	6A	135245932	TraesCS6A02G151000	135,053,305-135,067,604	Protein kinase domain
AX-94536561	BA00857358	2A	605184812	TraesCS2A02G362200	606,674,389-606,675,908	Protein LOW PSII ACCUMULATION 1-like	integral component of membrane chaperone required for efficient photosystem II (PSII) assembly. It binds to psbA during de novo biogenesis of PSII	pigment accumulation	ubiquitin-like protein binding	membrane
AX-94536561	BA00857358	2A	605184812	TraesCS2A02G359800	603,562,212-603,563,873	Protein of unknown function DUF247, plant	unknown	plant organ morphogenesis		plant cell papilla
AX-94536561	BA00857358	2A	605184812	TraesCS2A02G358900	602,797,239-602,802,183	Pyruvate/Phosphoenolpyruvate kinase-like domain superfamily	Pyrv/PenolPyrv_Kinase-like_dom catalytic activity Pyruvate kinase controls the exit from the glysolysis pathway	phosphoenolpyruvate transport	pyruvate kinase activity	pyruvate kinase complex
AX-94438966	BA00318879	6A	135245932	TraesCS6A02G151900	136,163,088-136,163,438	Reversibly glycosylated polypeptide family	cell wall establishment and plant development		glycosylated region protein binding	membrane
AX-94536561	BA00857358	2A	605184812	TraesCS2A02G362000	605,915,933-605,916,403	Ribosomal protein S7 domain	translation small ribosomal subunit	ribosomal skipping	structural constituent of ribosome	ribosomal subunit
AX-95019471	BA00784407	2B	693730612	TraesCS2B02G498700	695,111,907-695,112,860	Ribosome-inactivating protein	Ribosome_inactivat_prot defense response	ribosome disassembly negative regulation of translation	rRNA N-glycosylase activity	ribosome
AX-95019471	BA00784407	2B	693730612	TraesCS2B02G498800	695,115,589-695,116,562	Ribosome-inactivating protein
AX-94438966	BA00318879	6A	135245932	TraesCS6A02G150300	134,170,916-134,193,026	RNA polymerase, beta subunit, protrusion / RNA polymerase Rpb2	RNA_pol_bsu_protrusion DNA binding	transcription, DNA-templated	RNA polymerase activity	RNA polymerase complex
AX-95019471	BA00784407	2B	693730612	TraesCS2B02G495700	692,460,045-692,464,110	RNA recognition motif domain		phagocytosis, recognition	nucleic acid binding RNA binding
AX-94536561	BA00857358	2A	605184812	TraesCS2A02G359000	602,807,054-602,812,462	RNA recognition motif domain / Polyadenylate-binding protein/Hyperplastic disc protein			nucleic acid binding RNA binding
AX-94536561	BA00857358	2A	605184812	TraesCS2A02G361100	605,164,670-605,172,302	Rx, N-terminal	Plant defense The N-terminal coiled-coil domain of RX has been shown to interact with RanGAP2, which is a necessary co-factor in the resistance response	N-terminal protein formylation N-terminal protein lipidation	DNA binding
AX-94536561	BA00857358	2A	605184812	TraesCS2A02G361000	605,128,979-605,129,740	Rx, N-terminal / NB-ARC
AX-94536561	BA00857358	2A	605184812	TraesCS2A02G361600	605,398,621-605,399,699	Rx, N-terminal / NB-ARC
AX-94536561	BA00857358	2A	605184812	TraesCS2A02G362300	606,676,920-606,679,840	Rx, N-terminal / NB-ARC
AX-95019471	BA00784407	2B	693730612	TraesCS2B02G496700	693,321,417-693,326,149	Rx, N-terminal / NB-ARC	Plant defense The N-terminal coiled-coil domain of RX has been shown to interact with RanGAP2, which is a necessary co-factor in the resistance response	N-terminal protein formylation N-terminal protein lipidation	DNA binding
AX-95019471	BA00784407	2B	693730612	TraesCS2B02G497000	693,447,357-693,452,488	Rx, N-terminal / NB-ARC
AX-95019471	BA00784407	2B	693730612	TraesCS2B02G497200	693,723,708-693,728,415	Rx, N-terminal / NB-ARC
AX-94438966	BA00318879	6A	135245932	TraesCS6A02G152000	136,541,404-136,544,531	SBP domain	SBP zinc finger		SH2 domain binding DNA binding metal ion binding	heterochromatin domain
AX-94536561	BA00857358	2A	605184812	TraesCS2A02G360500	604,860,350-604,865,276	Serine incorporator/TMS membrane protein	integral component of membrane	membrane protein proteolysis	protein-serine epimerase activity	membrane protein complex
AX-94536561	BA00857358	2A	605184812	TraesCS2A02G364300	608,043,925-608,048,130	Serine-threonine/tyrosine-protein kinase, catalytic domain	Prot_kinase_dom ATP binding protein kinase activity	protein phosphorylation	protein serine/threonine/tyrosine kinase activity	serine/threonine protein kinase complex
AX-94536561	BA00857358	2A	605184812	TraesCS2A02G357800	602,439,030-602,444,330	Serine-threonine/tyrosine-protein kinase, catalytic domain
AX-94536561	BA00857358	2A	605184812	TraesCS2A02G364200	608,032,557-608,036,387	Ssl1-like / TFIIH C1-like domain	transcription factor TFIIH core complex	nucleotide-excision repair transcription, DNA-templated	RING-like zinc finger domain binding	nucleolus-like body
AX-94536561	BA00857358	2A	605184812	TraesCS2A02G359100	603,082,948-603,086,193	Sugar phosphate transporter domain	Sugar_P_trans_dom	cellular response to sugar-phosphate stress	sugar transmembrane transporter activity	integral component of membrane
AX-95019471	BA00784407	2B	693730612	TraesCS2B02G498100	694,532,159-694,533,010	SUI1 domain	SUI_dom protein binding	translational initiation	translation initiation factor activity SH2 domain binding	heterochromatin domain
AX-95019471	BA00784407	2B	693730612	TraesCS2B02G501400	696,668,269-696,673,438	Terpene synthase, N-terminal domain / Terpene synthase, metal-binding domain	Terpene_synth_N magnesium	terpene metabolic process	ion binding terpene synthase activity
AX-94536561	BA00857358	2A	605184812	TraesCS2A02G358000	602,448,544-602,452,363	Trafficking protein particle complex subunit 2	Longin-like_dom_sf	protein-DNA complex subunit organization endoplasmic reticulum to Golgi vesicle-mediated transport
AX-94536561	BA00857358	2A	605184812	TraesCS2A02G359400	603,523,617-603,524,613	Transcription factor CBF/NF-Y/archaeal histone domain	CBFA_NFYB_domain	sequence-specific DNA binding regulation of transcription, DNA-templated	protein heterodimerization activity
AX-94536561	BA00857358	2A	605184812	TraesCS2A02G362400	606,711,012-606,712,790	Transferase	transferring acyl groups other than amino-acyl groups	regulation of transferase activity	transferase activity
AX-94536561	BA00857358	2A	605184812	TraesCS2A02G362500	606,812,971-606,814,768	Transferase
AX-95019471	BA00784407	2B	693730612	TraesCS2B02G494100	691,415,951-691,417,582	Transferase	transferring acyl groups other than amino-acyl groups	regulation of transferase activity	transferase activity
AX-94536561	BA00857358	2A	605184812	TraesCS2A02G363900	607,875,093-607,876,801	Transmembrane protein GPR107/GPR108-like	CBGPR107/GPR108-like transmembrane protein	protein transmembrane transport	ubiquitin-like protein binding	integral component of membrane
AX-95019471	BA00784407	2B	693730612	TraesCS2B02G499300	695,449,352-695,451,719	U box domain / Armadillo	protein modification - function in various processes, including intracellular signalling and cytoskeletal regulation		armadillo repeat domain binding ubiquitin-protein transferase activity
AX-94536561	BA00857358	2A	605184812	TraesCS2A02G362800	607,481,662-607,483,729	UbiE/COQ5 methyltransferase	2-phytyl-1,4-naphthoquinone	methylation, phylloquinone biosynthetic process	methyltransferase activity	methyltransferase complex
AX-94536561	BA00857358	2A	605184812	TraesCS2A02G360200	604,748,338-604,750,173	UDP-glucuronosyl/UDP-glucosyltransferase	UDP_glucos_trans UDP_glycos_trans_CS		transferase activity, transferring hexosyl groups	membrane
AX-95019471	BA00784407	2B	693730612	TraesCS2B02G498300	694,943,732-694,945,696	UDP-glucuronosyl/UDP-glucosyltransferase	UDP_glucos_trans UDP_glycos_trans_CS		transferase activity, transferring hexosyl groups	membrane
AX-94438966	BA00318879	6A	135245932	TraesCS6A02G150500	134,544,449-134,547,770	Vacuolar import/degradation Vid27, C-terminal	unknown possibly regulates import of fructose-1,6-bisphosphatase into Vacuolar Import and Degradation (Vid) vesicles and is not essential for proteasome-dependent degradation of fructose-1,6-bisphosphatase		C-terminal protein methylation
AX-95019471	BA00784407	2B	693730612	TraesCS2B02G501500	696,677,125-696,684,238	Vacuolar protein sorting-associated protein 13, N-terminal domai	unknown may act as a negative regulator of cell growth	N-terminal protein lipidation	amino-terminal vacuolar sorting propeptide binding
AX-95019471	BA00784407	2B	693730612	TraesCS2B02G501300	696,371,508-696,376,089	WIYLD domain / Pre-SET domain / SET domain	histone-lysine N-methyltransferase activity zinc ion binding involved in epigenetic control of gene function	nucleosome assembly	DNA binding	heterochromatin domain
AX-94536561	BA00857358	2A	605184812	TraesCS2A02G360400	604,858,358-604,859,536	Zinc finger, GRF-type	zinc ion binding likely involved in nucleic acid binding		zinc finger domain binding	integral component of membrane
AX-95019471	BA00784407	2B	693730612	TraesCS2B02G499500	695,517,441-695,517,977	Zinc finger, RING-type	probably involved in mediating protein-protein interactions		RING-like zinc finger domain binding	integral component of membrane
AX-94536561	BA00857358	2A	605184812	TraesCS2A02G364100	607,995,741-608,000,800	Zinc finger, RING-type / von Willebrand factor, type A	unknown Proteins that incorporate vWF domains participate in numerous biological events (e.g. cell adhesion, migration, homing, pattern formation, and signal transduction), involving interaction with a large array of ligands		RING-like zinc finger domain binding	integral component of membrane
AX-94536561	BA00857358	2A	605184812	TraesCS2A02G358400	602,650,886-602,653,188	Zinc finger, RING-type / von Willebrand factor, type A / VWA-Hint protein, Vwaint domain			RING-like zinc finger domain binding	integral component of membrane
AX-94536561	BA00857358	2A	605184812	TraesCS2A02G358200	602,482,297-602,483,176	unknown
AX-94536561	BA00857358	2A	605184812	TraesCS2A02G358500	602,687,991-602,688,847	unknown
AX-94536561	BA00857358	2A	605184812	TraesCS2A02G358600	602,717,923-602,718,740	unknown
AX-94536561	BA00857358	2A	605184812	TraesCS2A02G358700	602,765,980-602,766,809	unknown
AX-94536561	BA00857358	2A	605184812	TraesCS2A02G359200	603,368,804-603,370,887	unknown
AX-94536561	BA00857358	2A	605184812	TraesCS2A02G359300	603,374,752-603,376,894	unknown
AX-94536561	BA00857358	2A	605184812	TraesCS2A02G359500	603,545,891-603,547,668	unknown
AX-94536561	BA00857358	2A	605184812	TraesCS2A02G360000	603,855,475-603,857,096	unknown
AX-94536561	BA00857358	2A	605184812	TraesCS2A02G360100	604,494,566-604,495,201	unknown
AX-94536561	BA00857358	2A	605184812	TraesCS2A02G360800	605,115,456-605,115,707	unknown
AX-94536561	BA00857358	2A	605184812	TraesCS2A02G361300	605,209,183-605,210,227	unknown
AX-94536561	BA00857358	2A	605184812	TraesCS2A02G361500	605,336,239-605,337,360	unknown
AX-94536561	BA00857358	2A	605184812	TraesCS2A02G361700	605,400,017-605,402,122	unknown
AX-94536561	BA00857358	2A	605184812	TraesCS2A02G361800	605,592,205-605,593,188	unknown
AX-94536561	BA00857358	2A	605184812	TraesCS2A02G363200	607,517,820-607,521,203	unknown
AX-94536561	BA00857358	2A	605184812	TraesCS2A02G363300	607,597,019-607,600,759	unknown
AX-95019471	BA00784407	2B	693730612	TraesCS2B02G494300	691,451,450-691,452,939	unknown
AX-95019471	BA00784407	2B	693730612	TraesCS2B02G494800	691,780,485-691,780,943	unknown
AX-95019471	BA00784407	2B	693730612	TraesCS2B02G495600	692,174,074-692,176,365	unknown
AX-95019471	BA00784407	2B	693730612	TraesCS2B02G495800	692,710,731-692,714,121	unknown
AX-95019471	BA00784407	2B	693730612	TraesCS2B02G496100	692,956,329-692,956,877	unknown
AX-95019471	BA00784407	2B	693730612	TraesCS2B02G496900	693,346,300-693,346,833	unknown
AX-95019471	BA00784407	2B	693730612	TraesCS2B02G497300	693,885,306-693,896,693	unknown
AX-95019471	BA00784407	2B	693730612	TraesCS2B02G497700	694,266,427-694,267,446	unknown
AX-95019471	BA00784407	2B	693730612	TraesCS2B02G498200	694,541,612-694,544,550	unknown
AX-95019471	BA00784407	2B	693730612	TraesCS2B02G498900	695,169,783-695,172,112	unknown
AX-95019471	BA00784407	2B	693730612	TraesCS2B02G499400	695,508,064-695,516,036	unknown
AX-95019471	BA00784407	2B	693730612	TraesCS2B02G499700	695,583,255-695,583,938	unknown
AX-95019471	BA00784407	2B	693730612	TraesCS2B02G499900	695,590,207-695,593,740	unknown
AX-94438966	BA00318879	6A	135245932	TraesCS6A02G150200	133,824,894-133,826,020	unknown
AX-94438966	BA00318879	6A	135245932	TraesCS6A02G150400	134,202,119-134,203,501	unknown
AX-94438966	BA00318879	6A	135245932	TraesCS6A02G150600	134,551,940-134,552,236	unknown
AX-94438966	BA00318879	6A	135245932	TraesCS6A02G150800	134,935,079-134,935,582	unknown
AX-94438966	BA00318879	6A	135245932	TraesCS6A02G151300	135,424,034-135,424,652	unknown
AX-94438966	BA00318879	6A	135245932	TraesCS6A02G151400	135,433,120-135,433,942	unknown
AX-94438966	BA00318879	6A	135245932	TraesCS6A02G151500	135,435,823-135,438,904	unknown
AX-94438966	BA00318879	6A	135245932	TraesCS6A02G152100	136,654,576-136,660,258	unknown
AX-94438966	BA00318879	6A	135245932	TraesCS6A02G152200	136,947,273-136,948,640	unknown
AX-94438966	BA00318879	6A	135245932	TraesCS6A02G152500	137,380,238-137,381,136	unknown
AX-94438966	BA00318879	6A	135245932	TraesCS6A02G152500	137,380,238-137,381,136	unknown
AX-94438966	BA00318879	6A	135245932	TraesCS6A02G152600	137,392,432-137,393,238	unknown
AX-94438966	BA00318879	6A	135245932	TraesCS6A02G152600	137,392,432-137,393,238	unknown
AX-94438966	BA00318879	6A	135245932	TraesCS6A02G152900	137,873,483-137,873,746	unknown

## Sheet: Foglio2
								GO terms
Marker	Code	Chromosome	SNP Location	Gene	Gene location	Gene function	interpro/descript	BP	MF	CC
AX-95019471	BA00784407	2B	693730612	TraesCS2B02G497600	694,256,760-694,257,795	ABC transporter-like	AAA+_ATPase		ATPase activity ATP binding
AX-95019471	BA00784407	2B	693730612	TraesCS2B02G501200	696,355,533-696,362,953	Aldehyde dehydrogenase domain	Ald_DH/histidinol_DH methylmalonate-semialdehyde dehydrogenase (acylating) activity	oxidation-reduction process	oxidoreductase activity
AX-94438966	BA00318879	6A	135245932	TraesCS6A02G152400	137,375,118-137,379,679	Aldose 1-/Glucose-6-phosphate 1-epimerase	Aldose_1/G6P_1-epimerase glucose 1-phosphate phosphorylation	carbohydrate metabolic process	catalytic activity
AX-94536561	BA00857358	2A	605184812	TraesCS2A02G363400	607,601,226-607,602,449	Alpha/beta hydrolase fold-3	AB_hydrolase		hydrolase activity
AX-94536561	BA00857358	2A	605184812	TraesCS2A02G357900	602,444,766-602,448,443	Alpha-2-glucosyltransferase Alg10	Alpha1_2_glucosyltferase_Alg10 dolichyl-phosphate-glucose-glycolipid alpha-glucosyltransferase activity	dolichol-linked oligosaccharide biosynthetic process	transferase activity
AX-95019471	BA00784407	2B	693730612	TraesCS2B02G493000	690,930,313-690,931,758	Amino acid transporter, transmembrane domain	AA_transpt_TM integral component of membrane		amino acid transmembrane transporter activity	membrane
AX-94438966	BA00318879	6A	135245932	TraesCS6A02G153000	137,874,575-137,877,177	Aminotransferase-like, plant mobile domain	AminoTfrase-like_pln_mobile		RING-like zinc finger domain binding	heterochromatin domain
AX-94438966	BA00318879	6A	135245932	TraesCS6A02G151700	135,557,573-135,563,386	AMP-dependent synthetase/ligase	AMP-binding_CS catalytic activity	AMP transport AMP phosphorylation	acetoacetate-CoA ligase activity
AX-94536561	BA00857358	2A	605184812	TraesCS2A02G362900	607,483,797-607,487,389	Anaphase-promoting complex subunit 4, WD40 domain	WD40_repeat	anaphase-promoting complex-dependent catabolic process	anaphase-promoting complex binding	anaphase-promoting complex
AX-95019471	BA00784407	2B	693730612	TraesCS2B02G497400	694,048,655-694,054,006	AP-5 complex subunit zeta-1	ARM-type_fold AP-5 adaptor complex		AP-1 adaptor complex binding	AP-5 adaptor complex
AX-95019471	BA00784407	2B	693730612	TraesCS2B02G498400	694,990,435-694,992,432	APO domain			TRAIL binding	heterochromatin domain
AX-95019471	BA00784407	2B	693730612	TraesCS2B02G497900	694,420,113-694,426,360	B3 DNA binding domain	B3_DNA-bd		DNA-binding
AX-95019471	BA00784407	2B	693730612	TraesCS2B02G498000	694,440,854-694,447,076	B3 DNA binding domain
AX-94438966	BA00318879	6A	135245932	TraesCS6A02G150900	134,947,729-134,949,478	B-box-type zinc finger / CCT domain	zinc ion binding Znf_B-box CCT_domain		RING-like zinc finger domain binding	nucleus
AX-95019471	BA00784407	2B	693730612	TraesCS2B02G500100	695,688,695-695,689,617	Bet v I/Major latex protein	Bet_v_I/MLP abscisic acid binding protein phosphatase inhibitor activity abscisic acid-activated signaling pathway defense response			major mitochondrial derivative
AX-95019471	BA00784407	2B	693730612	TraesCS2B02G500200	695,692,974-695,693,871	Bet v I/Major latex protein
AX-95019471	BA00784407	2B	693730612	TraesCS2B02G500300	695,732,329-695,733,087	Bet v I/Major latex protein
AX-95019471	BA00784407	2B	693730612	TraesCS2B02G500700	695,928,158-695,928,501	Bifunctional inhibitor/plant lipid transfer protein/seed storage helical domain	Bifun_inhib/LTP/seed_sf lipid binding lipid transport	lipid storage intermembrane lipid transfer	lipid transfer activity
AX-95019471	BA00784407	2B	693730612	TraesCS2B02G500800	695,964,161-695,964,504	Bifunctional inhibitor/plant lipid transfer protein/seed storage helical domain
AX-95019471	BA00784407	2B	693730612	TraesCS2B02G500900	695,992,642-695,992,985	Bifunctional inhibitor/plant lipid transfer protein/seed storage helical domain
AX-95019471	BA00784407	2B	693730612	TraesCS2B02G501000	696,080,847-696,081,190	Bifunctional inhibitor/plant lipid transfer protein/seed storage helical domain
AX-95019471	BA00784407	2B	693730612	TraesCS2B02G492700	690,737,314-690,748,846	BTB/POZ domain	BTB/POZ_dom protein binding		POZ domain binding	heterochromatin domain
AX-95019471	BA00784407	2B	693730612	TraesCS2B02G493500	691,038,268-691,039,353	BTB/POZ domain
AX-95019471	BA00784407	2B	693730612	TraesCS2B02G493800	691,187,478-691,190,400	BTB/POZ domain
AX-95019471	BA00784407	2B	693730612	TraesCS2B02G494000	691,402,062-691,403,135	BTB/POZ domain
AX-95019471	BA00784407	2B	693730612	TraesCS2B02G494600	691,753,425-691,773,013	BTB/POZ domain
AX-95019471	BA00784407	2B	693730612	TraesCS2B02G495200	692,111,361-692,112,509	BTB/POZ domain
AX-95019471	BA00784407	2B	693730612	TraesCS2B02G495300	692,115,276-692,115,806	BTB/POZ domain
AX-95019471	BA00784407	2B	693730612	TraesCS2B02G495900	692,871,667-692,873,184	BTB/POZ domain
AX-95019471	BA00784407	2B	693730612	TraesCS2B02G496000	692,893,910-692,895,117	BTB/POZ domain
AX-95019471	BA00784407	2B	693730612	TraesCS2B02G496200	693,071,730-693,072,986	BTB/POZ domain
AX-94438966	BA00318879	6A	135245932	TraesCS6A02G152700	137,523,560-137,534,169	Calcium-transporting P-type ATPase, N-terminal autoinhibitory domain / Cation-transporting P-type ATPase, N-terminal /	ATPase_P-typ_cation-transptr_C ATP binding calcium transmembrane transporter activity, phosphorylative mechanism		Calcium transport Ion transport	cation-transporting ATPase complex
AX-94438966	BA00318879	6A	135245932	TraesCS6A02G151200	135,239,729-135,248,399	CALMODULIN-BINDING PROTEIN60	CBP60 calmodulin binding		calmodulin binding	DAPK1-calmodulin complex
AX-94536561	BA00857358	2A	605184812	TraesCS2A02G360600	605,034,659-605,038,359	CBS domain	CBS_dom protein binding		SH2 domain binding	heterochromatin domain
AX-95019471	BA00784407	2B	693730612	TraesCS2B02G497800	694,272,868-694,275,994	CRIB domain	CRIB_dom protein binding	signal transduction		heterochromatin domain
AX-94536561	BA00857358	2A	605184812	TraesCS2A02G362100	606,509,463-606,527,827	DNA mismatch repair protein MutS-like, N-terminal	DNA_mismatch_repair_MutS-lik_N ATP binding	mismatch repair	DNA binding	MutS complex
AX-95019471	BA00784407	2B	693730612	TraesCS2B02G493400	691,007,899-691,012,988	DNA2/NAM7 helicase, AAA domain / DNA2/NAM7 helicase-like, AAA domain	domain_helic_dna2/nam7 helicase-like, aaa-transptr_DNA binding dna2/nam7 helicase transmembrane transporter activity, phosphorylative mechanism DNA2/NAM7 ATP-dependent nuclease		helicase activity	m-AAA complex
AX-94536561	BA00857358	2A	605184812	TraesCS2A02G361900	605,799,664-605,805,384	Domain of unknown function DUF4378	unknown	oxidation-reduction process	oxidoreductase activity
AX-94438966	BA00318879	6A	135245932	TraesCS6A02G150000	133,755,943-133,761,869	Fatty acid hydroxylase	Fatty_acid_hydroxylase iron ion binding	fatty acid elongation	fatty acid alpha-hydroxylase activity
AX-94536561	BA00857358	2A	605184812	TraesCS2A02G359900	603,686,802-603,688,917	F-box domain	F-box_dom protein binding		F-box domain binding
AX-95019471	BA00784407	2B	693730612	TraesCS2B02G498600	695,106,864-695,109,573	F-box domain	F-box_dom protein binding		F-box domain binding
AX-94438966	BA00318879	6A	135245932	TraesCS6A02G150100	133,806,900-133,807,554	Flavin monooxygenase-like	FAD/NAD-bd_sf flavin adenine dinucleotide binding NADP binding		flavin adenine dinucleotide binding NADP binding
AX-94438966	BA00318879	6A	135245932	TraesCS6A02G150700	134,681,939-134,683,491	Flavin monooxygenase-like
AX-94536561	BA00857358	2A	605184812	TraesCS2A02G362700	607,475,995-607,480,452	GDSL lipase/esterase	GDSL_lip protein binding hydrolase activity, acting on ester bonds		lipase activity
AX-95019471	BA00784407	2B	693730612	TraesCS2B02G500500	695,858,915-695,862,524	GDSL lipase/esterase	GDSL_lip protein binding hydrolase activity, acting on ester bonds		lipase activity
AX-94438966	BA00318879	6A	135245932	TraesCS6A02G149700	133305783-133307489	Glutamine amidotransferase	Glutamine_ami protein binding glutamine metabolic process	glutamine transport and secretion	GMP synthase (glutamine-hydrolyzing) activity	glutathione hydrolase complex
AX-94536561	BA00857358	2A	605184812	TraesCS2A02G363600	607,827,761-607,830,440	Glutaredoxin	Glutaredoxin_Glu protein binding electron transfer activity protein disulfide oxidoreductase activity cell redox homeostasis	biosynthetic process	arsenate reductase (glutaredoxin) activity glutathione disulfide oxidoreductase activity
AX-94536561	BA00857358	2A	605184812	TraesCS2A02G361400	605,310,908-605,312,618	Glycoside hydrolase, family 28	Glyco_hydro_28 polygalacturonase activity carbohydrate metabolic process Cell wall biogenesis/degradation	glycoside transport glycoside metabolic process	polygalacturonase activity
AX-94536561	BA00857358	2A	605184812	TraesCS2A02G358300	602,487,720-602,488,811	G-patch domain / GC-rich sequence DNA-binding factor-like domain	G_patch_dom transmembrane transporter activity, phosphorylative mechanism		DNA binding domain nucleic acid binding
AX-94438966	BA00318879	6A	135245932	TraesCS6A02G149800	133,372,459-133,375,623	HD domain	HD_dom protein binding 5'-deoxynucleotidase activity		SH2 domain binding	heterochromatin domain
AX-94536561	BA00857358	2A	605184812	TraesCS2A02G362600	606,821,901-606,832,906	HEAT repeat / CLASP N-terminal domain	CBCLASP domain heat repeat binding large substrates such as proteins and nucleic acids		N-terminal myristoylation domain binding
AX-95019471	BA00784407	2B	693730612	TraesCS2B02G497500	694,054,341-694,061,019	Homeobox domain	Homeobox_dom lipid binding sequence-specific DNA binding regulation of transcription, DNA-templated	regulation of transcription, DNA-templated	DNA binding	heterochromatin domain
AX-95019471	BA00784407	2B	693730612	TraesCS2B02G494700	691,777,036-691,779,492	Impact, N-terminal	CBal impact n terminal translational regulator that ensures constant high levels of translation under amino acid starvation	N-terminal protein lipidation
AX-95019471	BA00784407	2B	693730612	TraesCS2B02G492900	690,907,263-690,909,532	IQ motif, EF-hand binding site / Domain of unknown function DUF4005	may be involved in cooperative interactions with calmodulins or calmodulin-like proteins, and may associate with nucleic acids and regulate gene expression at the transcriptional or post-transcriptional level		calcium ion binding
AX-94536561	BA00857358	2A	605184812	TraesCS2A02G363500	607,820,263-607,827,519	Isopropylmalate dehydrogenase-like domain	IsoCit/isopropylmalate_DH_CS isocitrate dehydrogenase (NADP+) activity magnesium	isocitrate metabolic process tricarboxylic acid cycle	ion binding
AX-95019471	BA00784407	2B	693730612	TraesCS2B02G500000	695,594,529-695,595,176	Late embryogenesis abundant protein, LEA_2 subgroup	LEA_embry_late-transptr_binding			integral component of membrane
AX-94536561	BA00857358	2A	605184812	TraesCS2A02G359700	603,557,030-603,561,199	Leucine-rich repeat-containing N-terminal, plant-type	Leu-rich_rpt Protein kinase domain-containing protein	nucleotide-binding domain, leucine rich repeat containing receptor signaling pathway N-terminal peptidyl-leucine methylation	ATP binding protein kinase activity
AX-94536561	BA00857358	2A	605184812	TraesCS2A02G360300	604,750,242-604,754,542	Leucine-rich repeat-containing N-terminal, plant-type
AX-95019471	BA00784407	2B	693730612	TraesCS2B02G493200	690,962,852-690,963,880	Leucine-rich repeat-containing N-terminal, plant-type	Leu-rich_rpt Protein kinase domain-containing protein	nucleotide-binding domain, leucine rich repeat containing receptor signaling pathway N-terminal peptidyl-leucine methylation	ATP binding protein kinase activity
AX-95019471	BA00784407	2B	693730612	TraesCS2B02G493300	690,967,351-690,968,786	Leucine-rich repeat-containing N-terminal, plant-type
AX-95019471	BA00784407	2B	693730612	TraesCS2B02G499100	695,372,688-695,376,293	Leucine-rich repeat-containing N-terminal, plant-type / Leucine-rich repeat / Protein kinase domain
AX-95019471	BA00784407	2B	693730612	TraesCS2B02G492800	690,785,326-690,786,411	MATH/TRAF domain	protein binding may play an important role in plant development and stress tolerance	TRAF-mediated signal transduction	MATH domain binding zf-TRAF domain binding	heterochromatin domain
AX-95019471	BA00784407	2B	693730612	TraesCS2B02G493600	691,047,457-691,056,107	MATH/TRAF domain / BTB/POZ domain			MATH domain binding zf-TRAF domain binding POZ domain binding	heterochromatin domain
AX-95019471	BA00784407	2B	693730612	TraesCS2B02G495400	692,161,873-692,163,580	MATH/TRAF domain / BTB/POZ domain
AX-95019471	BA00784407	2B	693730612	TraesCS2B02G496300	693,095,105-693,096,262	MATH/TRAF domain / BTB/POZ domain
AX-95019471	BA00784407	2B	693730612	TraesCS2B02G496400	693,153,766-693,154,991	MATH/TRAF domain / BTB/POZ domain
AX-95019471	BA00784407	2B	693730612	TraesCS2B02G496500	693,304,708-693,305,760	MATH/TRAF domain / BTB/POZ domain
AX-94438966	BA00318879	6A	135245932	TraesCS6A02G152300	137,337,421-137,338,660	Myb/SANT-like domain	appears in several proteins annotated as transposon proteins		RING-like zinc finger domain binding	Myb complex heterochromatin domain
AX-95019471	BA00784407	2B	693730612	TraesCS2B02G494900	691,809,625-691,810,897	Myc-type, basic helix-loop-helix (bHLH) domain	transmembrane transporter activity, phosphorylative mechanism protein dimerization activity		bHLH transcription factor binding	lateral loop
AX-94438966	BA00318879	6A	135245932	TraesCS6A02G152800	137,632,895-137,633,217	NADH-Ubiquinone oxidoreductase (complex I), chain 5 N-terminal	NADHpl_OxRdtase_5_subgr nadh transmembrane transporter	mitochondrial electron transport, NADH to ubiquinone	NADH dehydrogenase (ubiquinone) activity	plasma membrane respiratory chain complex I
AX-94536561	BA00857358	2A	605184812	TraesCS2A02G361200	605,165,521-605,167,463	NB-ARC	LRR_dom_sf NB-ARC ADP binding		disruption by symbiont of host cell PML body	host cell PML body
AX-94536561	BA00857358	2A	605184812	TraesCS2A02G360900	605,126,841-605,128,592	NB-ARC domain-containing protein.	ADP-binding, Belongs to the disease resistance NB-LRR family.
AX-95019471	BA00784407	2B	693730612	TraesCS2B02G495100	692,071,295-692,073,993	O-methyltransferase domain	O_MeTrfase_dom o methyltransferase activity protein dimerization activity methylation		O-methyltransferase activity
AX-95019471	BA00784407	2B	693730612	TraesCS2B02G495500	692,163,867-692,167,946	PAS fold-4 / Signal transduction histidine kinase, dimerisation/phosphoacceptor domain / Histidine kinase/HSP90-like ATPase	HATPase_C Histidine kinase domain-containing protein phosphorelay sensor kinase activity	activation of protein histidine kinase activity	protein histidine kinase binding	protein histidine kinase complex
AX-95019471	BA00784407	2B	693730612	TraesCS2B02G499800	695,587,929-695,590,007	Pentatricopeptide repeat	Pentatricopeptide_rep protein binding	RNA metabolism	ankyrin repeat binding
AX-95019471	BA00784407	2B	693730612	TraesCS2B02G501396	696,627,161-696,627,619	Pentatricopeptide repeat
AX-95019471	BA00784407	2B	693730612	TraesCS2B02G500600	695,889,106-695,891,854	Pentatricopeptide repeat
AX-94438966	BA00318879	6A	135245932	TraesCS6A02G151600	135,444,923-135,446,233	Petal formation-expressed	unknown	petal formation		integral component of membrane
AX-95019471	BA00784407	2B	693730612	TraesCS2B02G494400	691,453,016-691,454,872	Phospholipase A2	PLipase_A2 calcium ion binding	lipid catabolic process phospholipid metabolic process activation of phospholipase A2 activity	phospholipase A2 activity
AX-94536561	BA00857358	2A	605184812	TraesCS2A02G358100	602,477,382-602,481,614	Phosphoribosyltransferase domain	Phosphoribosyltransferase_dom protein binding	nucleoside metabolic process	adenine phosphoribosyltransferase activity
AX-94536561	BA00857358	2A	605184812	TraesCS2A02G359600	603,548,387-603,550,808	PMR5 N-terminal domain	PMR5_N_dom have Acyl esterase activity and predicted to modify cell-surface biopolymers such as glycans and glycoproteins	N-terminal protein formylation N-terminal protein lipidation	N-terminal myristoylation domain binding
AX-94536561	BA00857358	2A	605184812	TraesCS2A02G363000	607,511,599-607,514,396	PMR5 N-terminal domain / PC-Esterase		N-terminal protein lipidation	N-terminal myristoylation domain binding
AX-94536561	BA00857358	2A	605184812	TraesCS2A02G364000	607,908,192-607,910,525	Proliferating cell nuclear antigen, PCNA, N-terminal	Pr_cel_nuc_antig DNA binding DNA polymerase processivity factor activity	DNA clamp unloading regulation of DNA replication		PCNA complex
AX-95019471	BA00784407	2B	693730612	TraesCS2B02G493900	691,356,058-691,357,661	Proteasomal ATPase OB C-terminal domain / ATPase, AAA-type, core / AAA ATPase, AAA+ lid domain	AAA+_ATPase		ATP binding	membrane
AX-95019471	BA00784407	2B	693730612	TraesCS2B02G494200	691,427,986-691,429,372	Proteasomal ATPase OB C-terminal domain / ATPase, AAA-type, core / AAA ATPase, AAA+ lid domain
AX-95019471	BA00784407	2B	693730612	TraesCS2B02G499600	695,579,288-695,582,940	Proteasomal ATPase OB C-terminal domain / ATPase, AAA-type, core / AAA ATPase, AAA+ lid domain
AX-95019471	BA00784407	2B	693730612	TraesCS2B02G499600	695,579,288-695,582,940	Proteasomal ATPase OB C-terminal domain / ATPase, AAA-type, core / AAA ATPase, AAA+ lid domain
AX-94438966	BA00318879	6A	135245932	TraesCS6A02G149900	133,414,170-133,419,353	Protein kinase domain	Prot_kinase_dom		protein kinase activity
AX-94438966	BA00318879	6A	135245932	TraesCS6A02G151000	135,053,305-135,067,604	Protein kinase domain
AX-94536561	BA00857358	2A	605184812	TraesCS2A02G362200	606,674,389-606,675,908	Protein LOW PSII ACCUMULATION 1-like	integral component of membrane chaperone required for efficient photosystem II (PSII) assembly. It binds to psbA during de novo biogenesis of PSII	pigment accumulation	ubiquitin-like protein binding	membrane
AX-94536561	BA00857358	2A	605184812	TraesCS2A02G359800	603,562,212-603,563,873	Protein of unknown function DUF247, plant	unknown	plant organ morphogenesis		plant cell papilla
AX-94536561	BA00857358	2A	605184812	TraesCS2A02G358900	602,797,239-602,802,183	Pyruvate/Phosphoenolpyruvate kinase-like domain superfamily	Pyrv/PenolPyrv_Kinase-like_dom catalytic activity Pyruvate kinase controls the exit from the glysolysis pathway	phosphoenolpyruvate transport	pyruvate kinase activity	pyruvate kinase complex
AX-94438966	BA00318879	6A	135245932	TraesCS6A02G151900	136,163,088-136,163,438	Reversibly glycosylated polypeptide family	cell wall establishment and plant development		glycosylated region protein binding	membrane
AX-94536561	BA00857358	2A	605184812	TraesCS2A02G362000	605,915,933-605,916,403	Ribosomal protein S7 domain	translation small ribosomal subunit	ribosomal skipping	structural constituent of ribosome	ribosomal subunit
AX-95019471	BA00784407	2B	693730612	TraesCS2B02G498700	695,111,907-695,112,860	Ribosome-inactivating protein	Ribosome_inactivat_prot defense response	ribosome disassembly negative regulation of translation	rRNA N-glycosylase activity	ribosome
AX-95019471	BA00784407	2B	693730612	TraesCS2B02G498800	695,115,589-695,116,562	Ribosome-inactivating protein
AX-94438966	BA00318879	6A	135245932	TraesCS6A02G150300	134,170,916-134,193,026	RNA polymerase, beta subunit, protrusion / RNA polymerase Rpb2	RNA_pol_bsu_protrusion DNA binding	transcription, DNA-templated	RNA polymerase activity	RNA polymerase complex
AX-95019471	BA00784407	2B	693730612	TraesCS2B02G495700	692,460,045-692,464,110	RNA recognition motif domain		phagocytosis, recognition	nucleic acid binding RNA binding
AX-94536561	BA00857358	2A	605184812	TraesCS2A02G359000	602,807,054-602,812,462	RNA recognition motif domain / Polyadenylate-binding protein/Hyperplastic disc protein			nucleic acid binding RNA binding
AX-94536561	BA00857358	2A	605184812	TraesCS2A02G361100	605,164,670-605,172,302	Rx, N-terminal	Plant defense The N-terminal coiled-coil domain of RX has been shown to interact with RanGAP2, which is a necessary co-factor in the resistance response	N-terminal protein formylation N-terminal protein lipidation	DNA binding
AX-94536561	BA00857358	2A	605184812	TraesCS2A02G361000	605,128,979-605,129,740	Rx, N-terminal / NB-ARC
AX-94536561	BA00857358	2A	605184812	TraesCS2A02G361600	605,398,621-605,399,699	Rx, N-terminal / NB-ARC
AX-94536561	BA00857358	2A	605184812	TraesCS2A02G362300	606,676,920-606,679,840	Rx, N-terminal / NB-ARC
AX-95019471	BA00784407	2B	693730612	TraesCS2B02G496700	693,321,417-693,326,149	Rx, N-terminal / NB-ARC	Plant defense The N-terminal coiled-coil domain of RX has been shown to interact with RanGAP2, which is a necessary co-factor in the resistance response	N-terminal protein formylation N-terminal protein lipidation	DNA binding
AX-95019471	BA00784407	2B	693730612	TraesCS2B02G497000	693,447,357-693,452,488	Rx, N-terminal / NB-ARC
AX-95019471	BA00784407	2B	693730612	TraesCS2B02G497200	693,723,708-693,728,415	Rx, N-terminal / NB-ARC
AX-94438966	BA00318879	6A	135245932	TraesCS6A02G152000	136,541,404-136,544,531	SBP domain	SBP zinc finger		SH2 domain binding DNA binding metal ion binding	heterochromatin domain
AX-94536561	BA00857358	2A	605184812	TraesCS2A02G360500	604,860,350-604,865,276	Serine incorporator/TMS membrane protein	integral component of membrane	membrane protein proteolysis	protein-serine epimerase activity	membrane protein complex
AX-94536561	BA00857358	2A	605184812	TraesCS2A02G364300	608,043,925-608,048,130	Serine-threonine/tyrosine-protein kinase, catalytic domain	Prot_kinase_dom ATP binding protein kinase activity	protein phosphorylation	protein serine/threonine/tyrosine kinase activity	serine/threonine protein kinase complex
AX-94536561	BA00857358	2A	605184812	TraesCS2A02G357800	602,439,030-602,444,330	Serine-threonine/tyrosine-protein kinase, catalytic domain
AX-94536561	BA00857358	2A	605184812	TraesCS2A02G364200	608,032,557-608,036,387	Ssl1-like / TFIIH C1-like domain	transcription factor TFIIH core complex	nucleotide-excision repair transcription, DNA-templated	RING-like zinc finger domain binding	nucleolus-like body
AX-94536561	BA00857358	2A	605184812	TraesCS2A02G359100	603,082,948-603,086,193	Sugar phosphate transporter domain	Sugar_P_trans_dom	cellular response to sugar-phosphate stress	sugar transmembrane transporter activity	integral component of membrane
AX-95019471	BA00784407	2B	693730612	TraesCS2B02G498100	694,532,159-694,533,010	SUI1 domain	SUI_dom protein binding	translational initiation	translation initiation factor activity SH2 domain binding	heterochromatin domain
AX-95019471	BA00784407	2B	693730612	TraesCS2B02G501400	696,668,269-696,673,438	Terpene synthase, N-terminal domain / Terpene synthase, metal-binding domain	Terpene_synth_N magnesium	terpene metabolic process	ion binding terpene synthase activity
AX-94536561	BA00857358	2A	605184812	TraesCS2A02G358000	602,448,544-602,452,363	Trafficking protein particle complex subunit 2	Longin-like_dom_sf	protein-DNA complex subunit organization endoplasmic reticulum to Golgi vesicle-mediated transport
AX-94536561	BA00857358	2A	605184812	TraesCS2A02G359400	603,523,617-603,524,613	Transcription factor CBF/NF-Y/archaeal histone domain	CBFA_NFYB_domain	sequence-specific DNA binding regulation of transcription, DNA-templated	protein heterodimerization activity
AX-94536561	BA00857358	2A	605184812	TraesCS2A02G362400	606,711,012-606,712,790	Transferase	transferring acyl groups other than amino-acyl groups	regulation of transferase activity	transferase activity
AX-94536561	BA00857358	2A	605184812	TraesCS2A02G362500	606,812,971-606,814,768	Transferase
AX-95019471	BA00784407	2B	693730612	TraesCS2B02G494100	691,415,951-691,417,582	Transferase	transferring acyl groups other than amino-acyl groups	regulation of transferase activity	transferase activity
AX-94536561	BA00857358	2A	605184812	TraesCS2A02G363900	607,875,093-607,876,801	Transmembrane protein GPR107/GPR108-like	CBGPR107/GPR108-like transmembrane protein	protein transmembrane transport	ubiquitin-like protein binding	integral component of membrane
AX-95019471	BA00784407	2B	693730612	TraesCS2B02G499300	695,449,352-695,451,719	U box domain / Armadillo	protein modification - function in various processes, including intracellular signalling and cytoskeletal regulation		armadillo repeat domain binding ubiquitin-protein transferase activity
AX-94536561	BA00857358	2A	605184812	TraesCS2A02G362800	607,481,662-607,483,729	UbiE/COQ5 methyltransferase	2-phytyl-1,4-naphthoquinone	methylation, phylloquinone biosynthetic process	methyltransferase activity	methyltransferase complex
AX-94536561	BA00857358	2A	605184812	TraesCS2A02G360200	604,748,338-604,750,173	UDP-glucuronosyl/UDP-glucosyltransferase	UDP_glucos_trans UDP_glycos_trans_CS		transferase activity, transferring hexosyl groups	membrane
AX-95019471	BA00784407	2B	693730612	TraesCS2B02G498300	694,943,732-694,945,696	UDP-glucuronosyl/UDP-glucosyltransferase	UDP_glucos_trans UDP_glycos_trans_CS		transferase activity, transferring hexosyl groups	membrane
AX-94438966	BA00318879	6A	135245932	TraesCS6A02G150500	134,544,449-134,547,770	Vacuolar import/degradation Vid27, C-terminal	unknown possibly regulates import of fructose-1,6-bisphosphatase into Vacuolar Import and Degradation (Vid) vesicles and is not essential for proteasome-dependent degradation of fructose-1,6-bisphosphatase		C-terminal protein methylation
AX-95019471	BA00784407	2B	693730612	TraesCS2B02G501500	696,677,125-696,684,238	Vacuolar protein sorting-associated protein 13, N-terminal domai	unknown may act as a negative regulator of cell growth	N-terminal protein lipidation	amino-terminal vacuolar sorting propeptide binding
AX-95019471	BA00784407	2B	693730612	TraesCS2B02G501300	696,371,508-696,376,089	WIYLD domain / Pre-SET domain / SET domain	histone-lysine N-methyltransferase activity zinc ion binding involved in epigenetic control of gene function	nucleosome assembly	DNA binding	heterochromatin domain
AX-94536561	BA00857358	2A	605184812	TraesCS2A02G360400	604,858,358-604,859,536	Zinc finger, GRF-type	zinc ion binding likely involved in nucleic acid binding		zinc finger domain binding	integral component of membrane
AX-95019471	BA00784407	2B	693730612	TraesCS2B02G499500	695,517,441-695,517,977	Zinc finger, RING-type	probably involved in mediating protein-protein interactions		RING-like zinc finger domain binding	integral component of membrane
AX-94536561	BA00857358	2A	605184812	TraesCS2A02G364100	607,995,741-608,000,800	Zinc finger, RING-type / von Willebrand factor, type A	unknown Proteins that incorporate vWF domains participate in numerous biological events (e.g. cell adhesion, migration, homing, pattern formation, and signal transduction), involving interaction with a large array of ligands		RING-like zinc finger domain binding	integral component of membrane
AX-94536561	BA00857358	2A	605184812	TraesCS2A02G358400	602,650,886-602,653,188	Zinc finger, RING-type / von Willebrand factor, type A / VWA-Hint protein, Vwaint domain			RING-like zinc finger domain binding	integral component of membrane
AX-94536561	BA00857358	2A	605184812	TraesCS2A02G358200	602,482,297-602,483,176	unknown
AX-94536561	BA00857358	2A	605184812	TraesCS2A02G358500	602,687,991-602,688,847	unknown
AX-94536561	BA00857358	2A	605184812	TraesCS2A02G358600	602,717,923-602,718,740	unknown
AX-94536561	BA00857358	2A	605184812	TraesCS2A02G358700	602,765,980-602,766,809	unknown
AX-94536561	BA00857358	2A	605184812	TraesCS2A02G359200	603,368,804-603,370,887	unknown
AX-94536561	BA00857358	2A	605184812	TraesCS2A02G359300	603,374,752-603,376,894	unknown
AX-94536561	BA00857358	2A	605184812	TraesCS2A02G359500	603,545,891-603,547,668	unknown
AX-94536561	BA00857358	2A	605184812	TraesCS2A02G360000	603,855,475-603,857,096	unknown
AX-94536561	BA00857358	2A	605184812	TraesCS2A02G360100	604,494,566-604,495,201	unknown
AX-94536561	BA00857358	2A	605184812	TraesCS2A02G360800	605,115,456-605,115,707	unknown
AX-94536561	BA00857358	2A	605184812	TraesCS2A02G361300	605,209,183-605,210,227	unknown
AX-94536561	BA00857358	2A	605184812	TraesCS2A02G361500	605,336,239-605,337,360	unknown
AX-94536561	BA00857358	2A	605184812	TraesCS2A02G361700	605,400,017-605,402,122	unknown
AX-94536561	BA00857358	2A	605184812	TraesCS2A02G361800	605,592,205-605,593,188	unknown
AX-94536561	BA00857358	2A	605184812	TraesCS2A02G363200	607,517,820-607,521,203	unknown
AX-94536561	BA00857358	2A	605184812	TraesCS2A02G363300	607,597,019-607,600,759	unknown
AX-95019471	BA00784407	2B	693730612	TraesCS2B02G494300	691,451,450-691,452,939	unknown
AX-95019471	BA00784407	2B	693730612	TraesCS2B02G494800	691,780,485-691,780,943	unknown
AX-95019471	BA00784407	2B	693730612	TraesCS2B02G495600	692,174,074-692,176,365	unknown
AX-95019471	BA00784407	2B	693730612	TraesCS2B02G495800	692,710,731-692,714,121	unknown
AX-95019471	BA00784407	2B	693730612	TraesCS2B02G496100	692,956,329-692,956,877	unknown
AX-95019471	BA00784407	2B	693730612	TraesCS2B02G496900	693,346,300-693,346,833	unknown
AX-95019471	BA00784407	2B	693730612	TraesCS2B02G497300	693,885,306-693,896,693	unknown
AX-95019471	BA00784407	2B	693730612	TraesCS2B02G497700	694,266,427-694,267,446	unknown
AX-95019471	BA00784407	2B	693730612	TraesCS2B02G498200	694,541,612-694,544,550	unknown
AX-95019471	BA00784407	2B	693730612	TraesCS2B02G498900	695,169,783-695,172,112	unknown
AX-95019471	BA00784407	2B	693730612	TraesCS2B02G499400	695,508,064-695,516,036	unknown
AX-95019471	BA00784407	2B	693730612	TraesCS2B02G499700	695,583,255-695,583,938	unknown
AX-95019471	BA00784407	2B	693730612	TraesCS2B02G499900	695,590,207-695,593,740	unknown
AX-94438966	BA00318879	6A	135245932	TraesCS6A02G150200	133,824,894-133,826,020	unknown
AX-94438966	BA00318879	6A	135245932	TraesCS6A02G150400	134,202,119-134,203,501	unknown
AX-94438966	BA00318879	6A	135245932	TraesCS6A02G150600	134,551,940-134,552,236	unknown
AX-94438966	BA00318879	6A	135245932	TraesCS6A02G150800	134,935,079-134,935,582	unknown
AX-94438966	BA00318879	6A	135245932	TraesCS6A02G151300	135,424,034-135,424,652	unknown
AX-94438966	BA00318879	6A	135245932	TraesCS6A02G151400	135,433,120-135,433,942	unknown
AX-94438966	BA00318879	6A	135245932	TraesCS6A02G151500	135,435,823-135,438,904	unknown
AX-94438966	BA00318879	6A	135245932	TraesCS6A02G152100	136,654,576-136,660,258	unknown
AX-94438966	BA00318879	6A	135245932	TraesCS6A02G152200	136,947,273-136,948,640	unknown
AX-94438966	BA00318879	6A	135245932	TraesCS6A02G152500	137,380,238-137,381,136	unknown
AX-94438966	BA00318879	6A	135245932	TraesCS6A02G152500	137,380,238-137,381,136	unknown
AX-94438966	BA00318879	6A	135245932	TraesCS6A02G152600	137,392,432-137,393,238	unknown
AX-94438966	BA00318879	6A	135245932	TraesCS6A02G152600	137,392,432-137,393,238	unknown
AX-94438966	BA00318879	6A	135245932	TraesCS6A02G152900	137,873,483-137,873,746	unknown

## Sheet: Foglio3
			Table S2. Candidate genes identified for all the sequences of the markers mapped in the regions of QTNs.
Marker	Code	Chromosome	SNP Location	Gene	Gene location	Gene function	interpro/descript	GO terms
								BP	MF	CC
AX-94438966	BA00318879	6A	135245932	TraesCS6A02G151700	135,557,573-135,563,386	AMP-dependent synthetase/ligase	AMP-binding_CS catalytic activity	AMP transport AMP phosphorylation	acetoacetate-CoA ligase activity
				TraesCS6A02G150900	134,947,729-134,949,478	B-box-type zinc finger / CCT domain	zinc ion binding Znf_B-box CCT_domain		RING-like zinc finger domain binding	nucleus
				TraesCS6A02G152700	137,523,560-137,534,169	Calcium-transporting P-type ATPase, N-terminal autoinhibitory domain / Cation-transporting P-type ATPase, N-terminal /	ATPase_P-typ_cation-transptr_C ATP binding calcium transmembrane transporter activity, phosphorylative mechanism		Calcium transport Ion transport	cation-transporting ATPase complex
				TraesCS6A02G151200	135,239,729-135,248,399	CALMODULIN-BINDING PROTEIN60	CBP60 calmodulin binding		calmodulin binding	DAPK1-calmodulin complex
				TraesCS6A02G150000	133,755,943-133,761,869	Fatty acid hydroxylase	Fatty_acid_hydroxylase iron ion binding	fatty acid elongation	fatty acid alpha-hydroxylase activity
				TraesCS6A02G150100	133,806,900-133,807,554	Flavin monooxygenase-like	FAD/NAD-bd_sf flavin adenine dinucleotide binding NADP binding		flavin adenine dinucleotide binding NADP binding
				TraesCS6A02G150700	134,681,939-134,683,491	Flavin monooxygenase-like
				TraesCS6A02G149700	133305783-133307489	Glutamine amidotransferase	Glutamine_ami protein binding glutamine metabolic process	glutamine transport and secretion	GMP synthase (glutamine-hydrolyzing) activity	glutathione hydrolase complex
				TraesCS6A02G149800	133,372,459-133,375,623	HD domain	HD_dom protein binding 5'-deoxynucleotidase activity		SH2 domain binding	heterochromatin domain
				TraesCS6A02G152300	137,337,421-137,338,660	Myb/SANT-like domain	appears in several proteins annotated as transposon proteins		RING-like zinc finger domain binding	Myb complex heterochromatin domain
				TraesCS6A02G152800	137,632,895-137,633,217	NADH-Ubiquinone oxidoreductase (complex I), chain 5 N-terminal	NADHpl_OxRdtase_5_subgr nadh transmembrane transporter	mitochondrial electron transport, NADH to ubiquinone	NADH dehydrogenase (ubiquinone) activity	plasma membrane respiratory chain complex I
				TraesCS6A02G151600	135,444,923-135,446,233	Petal formation-expressed	unknown	petal formation		integral component of membrane
				TraesCS6A02G149900	133,414,170-133,419,353	Protein kinase domain	Prot_kinase_dom		protein kinase activity
				TraesCS6A02G151000	135,053,305-135,067,604	Protein kinase domain
				TraesCS6A02G151900	136,163,088-136,163,438	Reversibly glycosylated polypeptide family	cell wall establishment and plant development		glycosylated region protein binding	membrane
				TraesCS6A02G150300	134,170,916-134,193,026	RNA polymerase, beta subunit, protrusion / RNA polymerase Rpb2	RNA_pol_bsu_protrusion DNA binding	transcription, DNA-templated	RNA polymerase activity	RNA polymerase complex
				TraesCS6A02G152000	136,541,404-136,544,531	SBP domain	SBP zinc finger		SH2 domain binding DNA binding metal ion binding	heterochromatin domain
				TraesCS6A02G150500	134,544,449-134,547,770	Vacuolar import/degradation Vid27, C-terminal	unknown possibly regulates import of fructose-1,6-bisphosphatase into Vacuolar Import and Degradation (Vid) vesicles and is not essential for proteasome-dependent degradation of fructose-1,6-bisphosphatase		C-terminal protein methylation
				TraesCS6A02G150200	133,824,894-133,826,020	unknown
				TraesCS6A02G150400	134,202,119-134,203,501	unknown
				TraesCS6A02G150600	134,551,940-134,552,236	unknown
				TraesCS6A02G150800	134,935,079-134,935,582	unknown
				TraesCS6A02G151300	135,424,034-135,424,652	unknown
				TraesCS6A02G151400	135,433,120-135,433,942	unknown
				TraesCS6A02G151500	135,435,823-135,438,904	unknown
				TraesCS6A02G152100	136,654,576-136,660,258	unknown
				TraesCS6A02G152200	136,947,273-136,948,640	unknown
				TraesCS6A02G152500	137,380,238-137,381,136	unknown
				TraesCS6A02G152500	137,380,238-137,381,136	unknown
				TraesCS6A02G152600	137,392,432-137,393,238	unknown
				TraesCS6A02G152600	137,392,432-137,393,238	unknown
				TraesCS6A02G152900	137,873,483-137,873,746	unknown
AX-94536561	BA00857358	2A	605184812	TraesCS2A02G363400	607,601,226-607,602,449	Alpha/beta hydrolase fold-3	AB_hydrolase		hydrolase activity
				TraesCS2A02G357900	602,444,766-602,448,443	Alpha-2-glucosyltransferase Alg10	Alpha1_2_glucosyltferase_Alg10 dolichyl-phosphate-glucose-glycolipid alpha-glucosyltransferase activity	dolichol-linked oligosaccharide biosynthetic process	transferase activity
				TraesCS2A02G362900	607,483,797-607,487,389	Anaphase-promoting complex subunit 4, WD40 domain	WD40_repeat	anaphase-promoting complex-dependent catabolic process	anaphase-promoting complex binding	anaphase-promoting complex
				TraesCS2A02G360600	605,034,659-605,038,359	CBS domain	CBS_dom protein binding		SH2 domain binding	heterochromatin domain
				TraesCS2A02G362100	606,509,463-606,527,827	DNA mismatch repair protein MutS-like, N-terminal	DNA_mismatch_repair_MutS-lik_N ATP binding	mismatch repair	DNA binding	MutS complex
				TraesCS2A02G361900	605,799,664-605,805,384	Domain of unknown function DUF4378	unknown	oxidation-reduction process	oxidoreductase activity
				TraesCS2A02G359900	603,686,802-603,688,917	F-box domain	F-box_dom protein binding		F-box domain binding
				TraesCS2A02G362700	607,475,995-607,480,452	GDSL lipase/esterase	GDSL_lip protein binding hydrolase activity, acting on ester bonds		lipase activity
				TraesCS2A02G363600	607,827,761-607,830,440	Glutaredoxin	Glutaredoxin_Glu protein binding electron transfer activity protein disulfide oxidoreductase activity cell redox homeostasis	biosynthetic process	arsenate reductase (glutaredoxin) activity glutathione disulfide oxidoreductase activity
				TraesCS2A02G361400	605,310,908-605,312,618	Glycoside hydrolase, family 28	Glyco_hydro_28 polygalacturonase activity carbohydrate metabolic process Cell wall biogenesis/degradation	glycoside transport glycoside metabolic process	polygalacturonase activity
				TraesCS2A02G358300	602,487,720-602,488,811	G-patch domain / GC-rich sequence DNA-binding factor-like domain	G_patch_dom transmembrane transporter activity, phosphorylative mechanism		DNA binding domain nucleic acid binding
				TraesCS2A02G362600	606,821,901-606,832,906	HEAT repeat / CLASP N-terminal domain	CBCLASP domain heat repeat binding large substrates such as proteins and nucleic acids		N-terminal myristoylation domain binding
				TraesCS2A02G363500	607,820,263-607,827,519	Isopropylmalate dehydrogenase-like domain	IsoCit/isopropylmalate_DH_CS isocitrate dehydrogenase (NADP+) activity magnesium	isocitrate metabolic process tricarboxylic acid cycle	ion binding
				TraesCS2A02G359700	603,557,030-603,561,199	Leucine-rich repeat-containing N-terminal, plant-type	Leu-rich_rpt Protein kinase domain-containing protein	nucleotide-binding domain, leucine rich repeat containing receptor signaling pathway N-terminal peptidyl-leucine methylation	ATP binding protein kinase activity
				TraesCS2A02G360300	604,750,242-604,754,542	Leucine-rich repeat-containing N-terminal, plant-type
				TraesCS2A02G361200	605,165,521-605,167,463	NB-ARC	LRR_dom_sf NB-ARC ADP binding		disruption by symbiont of host cell PML body	host cell PML body
				TraesCS2A02G360900	605,126,841-605,128,592	NB-ARC domain-containing protein.	ADP-binding, Belongs to the disease resistance NB-LRR family.
				TraesCS2A02G358100	602,477,382-602,481,614	Phosphoribosyltransferase domain	Phosphoribosyltransferase_dom protein binding	nucleoside metabolic process	adenine phosphoribosyltransferase activity
				TraesCS2A02G359600	603,548,387-603,550,808	PMR5 N-terminal domain	PMR5_N_dom have Acyl esterase activity and predicted to modify cell-surface biopolymers such as glycans and glycoproteins	N-terminal protein formylation N-terminal protein lipidation	N-terminal myristoylation domain binding
				TraesCS2A02G363000	607,511,599-607,514,396	PMR5 N-terminal domain / PC-Esterase		N-terminal protein lipidation	N-terminal myristoylation domain binding
				TraesCS2A02G364000	607,908,192-607,910,525	Proliferating cell nuclear antigen, PCNA, N-terminal	Pr_cel_nuc_antig DNA binding DNA polymerase processivity factor activity	DNA clamp unloading regulation of DNA replication		PCNA complex
				TraesCS2A02G362200	606,674,389-606,675,908	Protein LOW PSII ACCUMULATION 1-like	integral component of membrane chaperone required for efficient photosystem II (PSII) assembly. It binds to psbA during de novo biogenesis of PSII	pigment accumulation	ubiquitin-like protein binding	membrane
				TraesCS2A02G359800	603,562,212-603,563,873	Protein of unknown function DUF247, plant	unknown	plant organ morphogenesis		plant cell papilla
				TraesCS2A02G358900	602,797,239-602,802,183	Pyruvate/Phosphoenolpyruvate kinase-like domain superfamily	Pyrv/PenolPyrv_Kinase-like_dom catalytic activity Pyruvate kinase controls the exit from the glysolysis pathway	phosphoenolpyruvate transport	pyruvate kinase activity	pyruvate kinase complex
				TraesCS2A02G362000	605,915,933-605,916,403	Ribosomal protein S7 domain	translation small ribosomal subunit	ribosomal skipping	structural constituent of ribosome	ribosomal subunit
				TraesCS2A02G359000	602,807,054-602,812,462	RNA recognition motif domain / Polyadenylate-binding protein/Hyperplastic disc protein			nucleic acid binding RNA binding
				TraesCS2A02G361100	605,164,670-605,172,302	Rx, N-terminal	Plant defense The N-terminal coiled-coil domain of RX has been shown to interact with RanGAP2, which is a necessary co-factor in the resistance response	N-terminal protein formylation N-terminal protein lipidation	DNA binding
				TraesCS2A02G361000	605,128,979-605,129,740	Rx, N-terminal / NB-ARC
				TraesCS2A02G361600	605,398,621-605,399,699	Rx, N-terminal / NB-ARC
				TraesCS2A02G362300	606,676,920-606,679,840	Rx, N-terminal / NB-ARC
				TraesCS2A02G360500	604,860,350-604,865,276	Serine incorporator/TMS membrane protein	integral component of membrane	membrane protein proteolysis	protein-serine epimerase activity	membrane protein complex
				TraesCS2A02G364300	608,043,925-608,048,130	Serine-threonine/tyrosine-protein kinase, catalytic domain	Prot_kinase_dom ATP binding protein kinase activity	protein phosphorylation	protein serine/threonine/tyrosine kinase activity	serine/threonine protein kinase complex
				TraesCS2A02G357800	602,439,030-602,444,330	Serine-threonine/tyrosine-protein kinase, catalytic domain
				TraesCS2A02G364200	608,032,557-608,036,387	Ssl1-like / TFIIH C1-like domain	transcription factor TFIIH core complex	nucleotide-excision repair transcription, DNA-templated	RING-like zinc finger domain binding	nucleolus-like body
				TraesCS2A02G359100	603,082,948-603,086,193	Sugar phosphate transporter domain	Sugar_P_trans_dom	cellular response to sugar-phosphate stress	sugar transmembrane transporter activity	integral component of membrane
				TraesCS2A02G358000	602,448,544-602,452,363	Trafficking protein particle complex subunit 2	Longin-like_dom_sf	protein-DNA complex subunit organization endoplasmic reticulum to Golgi vesicle-mediated transport
				TraesCS2A02G359400	603,523,617-603,524,613	Transcription factor CBF/NF-Y/archaeal histone domain	CBFA_NFYB_domain	sequence-specific DNA binding regulation of transcription, DNA-templated	protein heterodimerization activity
				TraesCS2A02G362400	606,711,012-606,712,790	Transferase	transferring acyl groups other than amino-acyl groups	regulation of transferase activity	transferase activity
				TraesCS2A02G362500	606,812,971-606,814,768	Transferase
				TraesCS2A02G363900	607,875,093-607,876,801	Transmembrane protein GPR107/GPR108-like	CBGPR107/GPR108-like transmembrane protein	protein transmembrane transport	ubiquitin-like protein binding	integral component of membrane
				TraesCS2A02G362800	607,481,662-607,483,729	UbiE/COQ5 methyltransferase	2-phytyl-1,4-naphthoquinone	methylation, phylloquinone biosynthetic process	methyltransferase activity	methyltransferase complex
				TraesCS2A02G360200	604,748,338-604,750,173	UDP-glucuronosyl/UDP-glucosyltransferase	UDP_glucos_trans UDP_glycos_trans_CS		transferase activity, transferring hexosyl groups	membrane
				TraesCS2A02G360400	604,858,358-604,859,536	Zinc finger, GRF-type	zinc ion binding likely involved in nucleic acid binding		zinc finger domain binding	integral component of membrane
				TraesCS2A02G364100	607,995,741-608,000,800	Zinc finger, RING-type / von Willebrand factor, type A	unknown Proteins that incorporate vWF domains participate in numerous biological events (e.g. cell adhesion, migration, homing, pattern formation, and signal transduction), involving interaction with a large array of ligands		RING-like zinc finger domain binding	integral component of membrane
				TraesCS2A02G358400	602,650,886-602,653,188	Zinc finger, RING-type / von Willebrand factor, type A / VWA-Hint protein, Vwaint domain			RING-like zinc finger domain binding	integral component of membrane
				TraesCS2A02G358200	602,482,297-602,483,176	unknown
				TraesCS2A02G358500	602,687,991-602,688,847	unknown
				TraesCS2A02G358600	602,717,923-602,718,740	unknown
				TraesCS2A02G358700	602,765,980-602,766,809	unknown
				TraesCS2A02G359200	603,368,804-603,370,887	unknown
				TraesCS2A02G359300	603,374,752-603,376,894	unknown
				TraesCS2A02G359500	603,545,891-603,547,668	unknown
				TraesCS2A02G360000	603,855,475-603,857,096	unknown
				TraesCS2A02G360100	604,494,566-604,495,201	unknown
				TraesCS2A02G360800	605,115,456-605,115,707	unknown
				TraesCS2A02G361300	605,209,183-605,210,227	unknown
				TraesCS2A02G361500	605,336,239-605,337,360	unknown
				TraesCS2A02G361700	605,400,017-605,402,122	unknown
				TraesCS2A02G361800	605,592,205-605,593,188	unknown
				TraesCS2A02G363200	607,517,820-607,521,203	unknown
				TraesCS2A02G363300	607,597,019-607,600,759	unknown
AX-95019471	BA00784407	2B	693730612	TraesCS2B02G497600	694,256,760-694,257,795	ABC transporter-like	AAA+_ATPase		ATPase activity ATP binding
				TraesCS2B02G501200	696,355,533-696,362,953	Aldehyde dehydrogenase domain	Ald_DH/histidinol_DH methylmalonate-semialdehyde dehydrogenase (acylating) activity	oxidation-reduction process	oxidoreductase activity
				TraesCS2B02G493000	690,930,313-690,931,758	Amino acid transporter, transmembrane domain	AA_transpt_TM integral component of membrane		amino acid transmembrane transporter activity	membrane
				TraesCS2B02G497400	694,048,655-694,054,006	AP-5 complex subunit zeta-1	ARM-type_fold AP-5 adaptor complex		AP-1 adaptor complex binding	AP-5 adaptor complex
				TraesCS2B02G498400	694,990,435-694,992,432	APO domain			TRAIL binding	heterochromatin domain
				TraesCS2B02G497900	694,420,113-694,426,360	B3 DNA binding domain	B3_DNA-bd		DNA-binding
				TraesCS2B02G498000	694,440,854-694,447,076	B3 DNA binding domain
				TraesCS2B02G500100	695,688,695-695,689,617	Bet v I/Major latex protein	Bet_v_I/MLP abscisic acid binding protein phosphatase inhibitor activity abscisic acid-activated signaling pathway defense response			major mitochondrial derivative
				TraesCS2B02G500200	695,692,974-695,693,871	Bet v I/Major latex protein
				TraesCS2B02G500300	695,732,329-695,733,087	Bet v I/Major latex protein
				TraesCS2B02G500700	695,928,158-695,928,501	Bifunctional inhibitor/plant lipid transfer protein/seed storage helical domain	Bifun_inhib/LTP/seed_sf lipid binding lipid transport	lipid storage intermembrane lipid transfer	lipid transfer activity
				TraesCS2B02G500800	695,964,161-695,964,504	Bifunctional inhibitor/plant lipid transfer protein/seed storage helical domain
				TraesCS2B02G500900	695,992,642-695,992,985	Bifunctional inhibitor/plant lipid transfer protein/seed storage helical domain
				TraesCS2B02G501000	696,080,847-696,081,190	Bifunctional inhibitor/plant lipid transfer protein/seed storage helical domain
				TraesCS2B02G492700	690,737,314-690,748,846	BTB/POZ domain	BTB/POZ_dom protein binding		POZ domain binding	heterochromatin domain
				TraesCS2B02G493500	691,038,268-691,039,353	BTB/POZ domain
				TraesCS2B02G493800	691,187,478-691,190,400	BTB/POZ domain
				TraesCS2B02G494000	691,402,062-691,403,135	BTB/POZ domain
				TraesCS2B02G494600	691,753,425-691,773,013	BTB/POZ domain
				TraesCS2B02G495200	692,111,361-692,112,509	BTB/POZ domain
				TraesCS2B02G495300	692,115,276-692,115,806	BTB/POZ domain
				TraesCS2B02G495900	692,871,667-692,873,184	BTB/POZ domain
				TraesCS2B02G496000	692,893,910-692,895,117	BTB/POZ domain
				TraesCS2B02G496200	693,071,730-693,072,986	BTB/POZ domain
				TraesCS2B02G497800	694,272,868-694,275,994	CRIB domain	CRIB_dom protein binding	signal transduction		heterochromatin domain
				TraesCS2B02G493400	691,007,899-691,012,988	DNA2/NAM7 helicase, AAA domain / DNA2/NAM7 helicase-like, AAA domain	domain_helic_dna2/nam7 helicase-like, aaa-transptr_DNA binding dna2/nam7 helicase transmembrane transporter activity, phosphorylative mechanism DNA2/NAM7 ATP-dependent nuclease		helicase activity	m-AAA complex
				TraesCS2B02G498600	695,106,864-695,109,573	F-box domain	F-box_dom protein binding		F-box domain binding
				TraesCS2B02G500500	695,858,915-695,862,524	GDSL lipase/esterase	GDSL_lip protein binding hydrolase activity, acting on ester bonds		lipase activity
				TraesCS2B02G497500	694,054,341-694,061,019	Homeobox domain	Homeobox_dom lipid binding sequence-specific DNA binding regulation of transcription, DNA-templated	regulation of transcription, DNA-templated	DNA binding	heterochromatin domain
				TraesCS2B02G494700	691,777,036-691,779,492	Impact, N-terminal	CBal impact n terminal translational regulator that ensures constant high levels of translation under amino acid starvation	N-terminal protein lipidation
				TraesCS2B02G492900	690,907,263-690,909,532	IQ motif, EF-hand binding site / Domain of unknown function DUF4005	may be involved in cooperative interactions with calmodulins or calmodulin-like proteins, and may associate with nucleic acids and regulate gene expression at the transcriptional or post-transcriptional level		calcium ion binding
				TraesCS2B02G500000	695,594,529-695,595,176	Late embryogenesis abundant protein, LEA_2 subgroup	LEA_embry_late-transptr_binding			integral component of membrane
				TraesCS2B02G493200	690,962,852-690,963,880	Leucine-rich repeat-containing N-terminal, plant-type	Leu-rich_rpt Protein kinase domain-containing protein	nucleotide-binding domain, leucine rich repeat containing receptor signaling pathway N-terminal peptidyl-leucine methylation	ATP binding protein kinase activity
				TraesCS2B02G493300	690,967,351-690,968,786	Leucine-rich repeat-containing N-terminal, plant-type
				TraesCS2B02G499100	695,372,688-695,376,293	Leucine-rich repeat-containing N-terminal, plant-type / Leucine-rich repeat / Protein kinase domain
				TraesCS2B02G492800	690,785,326-690,786,411	MATH/TRAF domain	protein binding may play an important role in plant development and stress tolerance	TRAF-mediated signal transduction	MATH domain binding zf-TRAF domain binding	heterochromatin domain
				TraesCS2B02G493600	691,047,457-691,056,107	MATH/TRAF domain / BTB/POZ domain			MATH domain binding zf-TRAF domain binding POZ domain binding	heterochromatin domain
				TraesCS2B02G495400	692,161,873-692,163,580	MATH/TRAF domain / BTB/POZ domain
				TraesCS2B02G496300	693,095,105-693,096,262	MATH/TRAF domain / BTB/POZ domain
				TraesCS2B02G496400	693,153,766-693,154,991	MATH/TRAF domain / BTB/POZ domain
				TraesCS2B02G496500	693,304,708-693,305,760	MATH/TRAF domain / BTB/POZ domain
				TraesCS2B02G494900	691,809,625-691,810,897	Myc-type, basic helix-loop-helix (bHLH) domain	transmembrane transporter activity, phosphorylative mechanism protein dimerization activity		bHLH transcription factor binding	lateral loop
				TraesCS2B02G495100	692,071,295-692,073,993	O-methyltransferase domain	O_MeTrfase_dom o methyltransferase activity protein dimerization activity methylation		O-methyltransferase activity
				TraesCS2B02G495500	692,163,867-692,167,946	PAS fold-4 / Signal transduction histidine kinase, dimerisation/phosphoacceptor domain / Histidine kinase/HSP90-like ATPase	HATPase_C Histidine kinase domain-containing protein phosphorelay sensor kinase activity	activation of protein histidine kinase activity	protein histidine kinase binding	protein histidine kinase complex
				TraesCS2B02G499800	695,587,929-695,590,007	Pentatricopeptide repeat	Pentatricopeptide_rep protein binding	RNA metabolism	ankyrin repeat binding
				TraesCS2B02G501396	696,627,161-696,627,619	Pentatricopeptide repeat
				TraesCS2B02G500600	695,889,106-695,891,854	Pentatricopeptide repeat
				TraesCS2B02G494400	691,453,016-691,454,872	Phospholipase A2	PLipase_A2 calcium ion binding	lipid catabolic process phospholipid metabolic process activation of phospholipase A2 activity	phospholipase A2 activity
				TraesCS2B02G493900	691,356,058-691,357,661	Proteasomal ATPase OB C-terminal domain / ATPase, AAA-type, core / AAA ATPase, AAA+ lid domain	AAA+_ATPase		ATP binding	membrane
				TraesCS2B02G494200	691,427,986-691,429,372	Proteasomal ATPase OB C-terminal domain / ATPase, AAA-type, core / AAA ATPase, AAA+ lid domain
				TraesCS2B02G499600	695,579,288-695,582,940	Proteasomal ATPase OB C-terminal domain / ATPase, AAA-type, core / AAA ATPase, AAA+ lid domain
				TraesCS2B02G499600	695,579,288-695,582,940	Proteasomal ATPase OB C-terminal domain / ATPase, AAA-type, core / AAA ATPase, AAA+ lid domain
				TraesCS2B02G498700	695,111,907-695,112,860	Ribosome-inactivating protein	Ribosome_inactivat_prot defense response	ribosome disassembly negative regulation of translation	rRNA N-glycosylase activity	ribosome
				TraesCS2B02G498800	695,115,589-695,116,562	Ribosome-inactivating protein
				TraesCS2B02G495700	692,460,045-692,464,110	RNA recognition motif domain		phagocytosis, recognition	nucleic acid binding RNA binding
				TraesCS2B02G496700	693,321,417-693,326,149	Rx, N-terminal / NB-ARC	Plant defense The N-terminal coiled-coil domain of RX has been shown to interact with RanGAP2, which is a necessary co-factor in the resistance response	N-terminal protein formylation N-terminal protein lipidation	DNA binding
				TraesCS2B02G497000	693,447,357-693,452,488	Rx, N-terminal / NB-ARC
				TraesCS2B02G497200	693,723,708-693,728,415	Rx, N-terminal / NB-ARC
				TraesCS2B02G498100	694,532,159-694,533,010	SUI1 domain	SUI_dom protein binding	translational initiation	translation initiation factor activity SH2 domain binding	heterochromatin domain
				TraesCS2B02G501400	696,668,269-696,673,438	Terpene synthase, N-terminal domain / Terpene synthase, metal-binding domain	Terpene_synth_N magnesium	terpene metabolic process	ion binding terpene synthase activity
				TraesCS2B02G494100	691,415,951-691,417,582	Transferase	transferring acyl groups other than amino-acyl groups	regulation of transferase activity	transferase activity
				TraesCS2B02G499300	695,449,352-695,451,719	U box domain / Armadillo	protein modification - function in various processes, including intracellular signalling and cytoskeletal regulation		armadillo repeat domain binding ubiquitin-protein transferase activity
				TraesCS2B02G498300	694,943,732-694,945,696	UDP-glucuronosyl/UDP-glucosyltransferase	UDP_glucos_trans UDP_glycos_trans_CS		transferase activity, transferring hexosyl groups	membrane
				TraesCS2B02G501500	696,677,125-696,684,238	Vacuolar protein sorting-associated protein 13, N-terminal domai	unknown may act as a negative regulator of cell growth	N-terminal protein lipidation	amino-terminal vacuolar sorting propeptide binding
				TraesCS2B02G501300	696,371,508-696,376,089	WIYLD domain / Pre-SET domain / SET domain	histone-lysine N-methyltransferase activity zinc ion binding involved in epigenetic control of gene function	nucleosome assembly	DNA binding	heterochromatin domain
				TraesCS2B02G499500	695,517,441-695,517,977	Zinc finger, RING-type	probably involved in mediating protein-protein interactions		RING-like zinc finger domain binding	integral component of membrane
				TraesCS2B02G494300	691,451,450-691,452,939	unknown
				TraesCS2B02G494800	691,780,485-691,780,943	unknown
				TraesCS2B02G495600	692,174,074-692,176,365	unknown
				TraesCS2B02G495800	692,710,731-692,714,121	unknown
				TraesCS2B02G496100	692,956,329-692,956,877	unknown
				TraesCS2B02G496900	693,346,300-693,346,833	unknown
				TraesCS2B02G497300	693,885,306-693,896,693	unknown
				TraesCS2B02G497700	694,266,427-694,267,446	unknown
				TraesCS2B02G498200	694,541,612-694,544,550	unknown
				TraesCS2B02G498900	695,169,783-695,172,112	unknown
				TraesCS2B02G499400	695,508,064-695,516,036	unknown
				TraesCS2B02G499700	695,583,255-695,583,938	unknown
				TraesCS2B02G499900	695,590,207-695,593,740	unknown
